# Supplementary material for: 1,8-Dibenzoyl­naph­tha­lene-2,7-diyl dibenzoate
Source: Acta Crystallogr Sect E Struct Rep Online. 2012 Jul 14;68(Pt 8):o2454. doi: 10.1107/S1600536812030991 (PMC3414365; doi:10.1107/S1600536812030991)
Supplement: Supplementary file 2 [file e-68-o2454-Isup2.hkl]

#
# h,k,l, Fc-squared, Fo-squared, sigma(Fo-squared) and status flag
#
data_I
_shelx_title ' YonezawaLab_111201_1_'
_shelx_refln_list_code          4
_shelx_F_calc_maximum      301.20
_exptl_crystal_F_000      2400.00
_reflns_d_resolution_high  0.8302
 
loop_
 _symmetry_equiv_pos_as_xyz
 'x, y, z'
 '-x+1/2, y+1/2, z'
 'x, -y+1/2, z+1/2'
 '-x+1/2, -y, z+1/2'
 '-x, -y, -z'
 'x-1/2, -y-1/2, -z'
 '-x, y-1/2, -z-1/2'
 'x-1/2, y, -z-1/2'
 
_cell_length_a    18.0080
_cell_length_b    12.4307
_cell_length_c    25.3332
_cell_angle_alpha  90.000
_cell_angle_beta   90.000
_cell_angle_gamma  90.000
 
_shelx_F_squared_multiplier     1.000
 
loop_
 _refln_index_h
 _refln_index_k
 _refln_index_l
 _refln_F_squared_calc
 _refln_F_squared_meas
 _refln_F_squared_sigma
 _refln_observed_status
   2   0   0       71.10       89.99      1.56 o
   4   0   0    26110.49    26086.73    136.39 o
   6   0   0      773.83      751.14      5.49 o
   8   0   0    22707.30    24611.93    120.70 o
  10   0   0      224.75      182.98      2.98 o
  12   0   0     1111.65     1210.65     18.85 o
  14   0   0     3288.44     3070.08     30.65 o
  16   0   0       47.27       38.98     12.06 o
  18   0   0     2754.88     2556.88     34.96 o
  20   0   0       46.30       44.93      6.67 o
   2   1   0      940.33      868.45      2.98 o
   4   1   0    40523.04    40219.15    150.25 o
   6   1   0    16927.52    17623.34     59.52 o
   8   1   0     8764.12     9080.09     29.19 o
  10   1   0     8964.07     9191.74     32.88 o
  12   1   0     3121.40     3253.87     28.09 o
  14   1   0     2004.75     1925.89     16.83 o
  16   1   0     1018.84     1009.35     13.96 o
  18   1   0      376.99      364.33     10.14 o
  20   1   0      528.14      506.08      9.36 o
   0   2   0    22096.99    20431.90     97.55 o
   2   2   0     1282.98     1139.97      4.62 o
   4   2   0    24938.52    24434.62     86.10 o
   6   2   0     4810.67     5199.70     16.43 o
   8   2   0    10361.05    10730.62     36.89 o
  10   2   0     1427.76     1494.42      6.39 o
  12   2   0      580.45      603.34      4.61 o
  14   2   0     3051.77     2968.02     23.38 o
  16   2   0      172.70      170.25      5.67 o
  18   2   0      472.58      495.98      8.29 o
  20   2   0       56.11       57.74      5.05 o
   2   3   0    18323.94    17130.00     58.16 o
   4   3   0     6700.62     6540.66     20.28 o
   6   3   0     1204.64     1139.73      4.75 o
   8   3   0      543.39      548.51      3.19 o
  10   3   0        3.34        9.02      1.30 o
  12   3   0     1369.86     1424.39      8.74 o
  14   3   0      526.41      515.85      7.31 o
  16   3   0     6267.36     6264.73     47.88 o
  18   3   0      503.05      504.88      8.11 o
  20   3   0      114.37      153.38      5.12 o
   0   4   0    90721.79    90061.64    573.05 o
   2   4   0    15286.03    15304.30     50.95 o
   4   4   0    11760.41    11325.94     37.06 o
   6   4   0    11984.75    12859.22     42.42 o
   8   4   0     1748.27     1791.50      7.25 o
  10   4   0     3052.16     3241.89     12.90 o
  12   4   0      114.45      127.46      3.54 o
  14   4   0     3927.69     3972.66     27.55 o
  16   4   0     1621.60     1576.30     15.26 o
  18   4   0        4.05        4.57      3.92 o
  20   4   0       67.46       94.52      6.21 o
   2   5   0     1957.83     1983.39      7.16 o
   4   5   0     5637.25     5798.29     18.92 o
   6   5   0      265.60      283.74      2.43 o
   8   5   0       61.90       64.79      1.77 o
  10   5   0       73.75       70.57      2.45 o
  12   5   0     5265.31     5191.59     32.44 o
  14   5   0      704.59      680.42      8.76 o
  16   5   0      134.58      142.13      5.45 o
  18   5   0      706.01      701.80      9.80 o
  20   5   0     1260.13     1301.07     14.36 o
   0   6   0     2281.05     2505.82     26.58 o
   2   6   0      727.02      600.59      3.58 o
   4   6   0     1564.87     1468.31      6.09 o
   6   6   0      389.12      447.33      3.23 o
   8   6   0       21.90       10.52      1.40 o
  10   6   0     1032.55      967.22      8.00 o
  12   6   0     1457.26     1439.89     11.80 o
  14   6   0      309.31      304.97      5.95 o
  16   6   0      110.37      126.40      5.32 o
  18   6   0      545.68      588.19      8.29 o
   2   7   0     2394.46     2440.43     10.38 o
   4   7   0       16.46       10.80      1.78 o
   6   7   0       10.90       13.93      1.78 o
   8   7   0     1283.21     1157.24      8.85 o
  10   7   0      533.33      493.26      6.78 o
  12   7   0      313.18      286.13      6.06 o
  14   7   0      362.83      361.02      7.85 o
  16   7   0      486.29      517.65      9.20 o
  18   7   0       53.86       61.34     10.19 o
   0   8   0     2971.90     3181.41     28.28 o
   2   8   0     7268.48     7229.01     28.71 o
   4   8   0     4724.00     4545.82     23.52 o
   6   8   0     4069.92     4008.51     22.77 o
   8   8   0     1545.97     1504.63     12.63 o
  10   8   0     1394.88     1349.00     12.67 o
  12   8   0     3308.03     3254.16     24.35 o
  14   8   0      718.37      702.95     10.36 o
  16   8   0      238.51      262.26      6.45 o
  18   8   0      549.81      624.04      9.99 o
   2   9   0       44.92       36.77      3.96 o
   4   9   0      177.28      164.11      4.79 o
   6   9   0      129.44      143.19      4.11 o
   8   9   0        0.16        4.01      3.01 o
  10   9   0      162.22      175.63      5.39 o
  12   9   0      822.26      778.24      9.11 o
  14   9   0      630.18      597.30      8.79 o
  16   9   0      512.86      540.38      9.63 o
   0  10   0     3371.66     3461.25     45.06 o
   2  10   0     2792.31     2512.21     31.80 o
   4  10   0      223.24      258.62      5.69 o
   6  10   0     1404.17     1404.44     13.81 o
   8  10   0      727.43      778.74     10.27 o
  10  10   0        5.69        3.02      3.38 o
  12  10   0      104.86      111.28      4.42 o
  14  10   0       10.17       11.41      3.40 o
  16  10   0     2042.66     2217.46     24.12 o
   2  11   0      597.88      632.16      9.45 o
   4  11   0     3969.32     3853.77     31.06 o
   6  11   0      161.56      148.87      5.76 o
   8  11   0      273.15      288.54      6.52 o
  10  11   0       27.65       43.60      4.39 o
  12  11   0      674.33      709.63      8.73 o
  14  11   0       21.79       20.80      4.76 o
   0  12   0     5747.82     5901.32     90.05 o
   2  12   0      681.23      688.72     12.34 o
   4  12   0      299.50      304.07      5.99 o
   6  12   0     1557.64     1482.60     13.37 o
   8  12   0     1604.16     1639.65     13.74 o
  10  12   0      208.94      212.36      5.57 o
  12  12   0      274.05      319.45      5.91 o
   2  13   0      288.87      298.72      7.34 o
   4  13   0      349.75      332.89      5.53 o
   6  13   0      205.57      218.76      5.57 o
   8  13   0       22.02       14.02      2.81 o
  10  13   0       28.82       19.51      3.37 o
   0  14   0      637.83      633.37     14.24 o
   2  14   0      150.10      191.74      9.36 o
   4  14   0      126.11      136.64      4.34 o
   6  14   0      143.32      167.05      4.53 o
   1   1   1    18219.23    17233.49     46.79 o
   2   1   1     2030.53     1903.98      4.33 o
   3   1   1     1045.23      889.80      3.30 o
   4   1   1    26482.40    26305.46     71.57 o
   5   1   1       35.93       56.54      1.05 o
   6   1   1      264.48      277.24      1.51 o
   7   1   1     3323.60     3292.61      8.34 o
   8   1   1      193.78      188.53      1.21 o
   9   1   1     7055.66     7859.25     18.51 o
  10   1   1       50.13       42.62      1.14 o
  11   1   1     1216.61     1174.07      4.06 o
  12   1   1       67.21       81.48      1.80 o
  13   1   1     1856.28     1805.21      8.60 o
  14   1   1     1676.13     1641.99     10.01 o
  15   1   1      283.35      275.03      4.62 o
  16   1   1      774.16      742.78      7.56 o
  17   1   1       39.32       57.97      3.59 o
  18   1   1       61.62       61.72      4.32 o
  19   1   1       15.89       16.48      3.32 o
  20   1   1       26.80       25.56      3.34 o
  21   1   1      306.88      347.10      4.87 o
   0   2   1    59505.23    56695.38    252.83 o
   1   2   1      153.92      145.44      1.12 o
   2   2   1    12646.62    11859.44     28.22 o
   3   2   1     3939.56     4000.27      9.42 o
   4   2   1    26328.86    25955.46     65.69 o
   5   2   1    10756.36    11186.71     28.40 o
   6   2   1      430.38      453.00      2.03 o
   7   2   1      853.67      811.53      2.71 o
   8   2   1     5765.02     6028.38     14.58 o
   9   2   1       39.80       68.95      1.19 o
  10   2   1      493.98      535.46      2.42 o
  11   2   1        0.43        3.50      0.96 o
  12   2   1      358.01      347.99      2.55 o
  13   2   1        7.73        9.09      1.93 o
  14   2   1       24.05       23.81      2.69 o
  15   2   1     6286.30     6211.74     31.08 o
  16   2   1        0.01        5.65      2.45 o
  17   2   1      691.82      675.49      7.52 o
  18   2   1      183.26      174.71      4.64 o
  19   2   1       66.87       79.72      3.71 o
  20   2   1       66.90       54.65      3.43 o
  21   2   1       17.53       14.85      2.84 o
   1   3   1    60049.36    57523.10    164.83 o
   2   3   1      351.04      281.48      1.69 o
   3   3   1     2848.18     2388.09      6.09 o
   4   3   1     2757.07     2597.08      6.36 o
   5   3   1     2346.47     2533.42      6.06 o
   6   3   1     4856.19     5043.41     12.13 o
   7   3   1      604.79      580.17      2.33 o
   8   3   1      425.87      421.90      1.99 o
   9   3   1      139.97      109.38      1.34 o
  10   3   1      553.46      578.70      2.55 o
  11   3   1     1889.19     1748.94      5.71 o
  12   3   1       40.05       54.46      1.80 o
  13   3   1      876.97      820.15      5.72 o
  14   3   1     1631.87     1594.97      9.64 o
  15   3   1      375.22      378.93      5.40 o
  16   3   1      757.77      776.16      7.52 o
  17   3   1     1732.94     1751.65     11.50 o
  18   3   1      560.88      546.71      6.00 o
  19   3   1       36.49       28.82      2.87 o
  20   3   1      134.65      113.94      3.23 o
  21   3   1       52.92       77.62      7.95 o
   0   4   1    17468.62    16859.80     60.38 o
   1   4   1     1089.84      920.66      3.26 o
   2   4   1      158.29      165.36      1.35 o
   3   4   1      649.01      615.66      2.26 o
   4   4   1      696.43      611.85      2.74 o
   5   4   1      820.97      854.48      2.75 o
   6   4   1       21.55       28.88      0.96 o
   7   4   1     1520.04     1647.57      4.68 o
   8   4   1     1436.50     1438.45      4.46 o
   9   4   1     1211.31     1321.44      4.27 o
  10   4   1     2266.24     2246.56      6.65 o
  11   4   1      125.23      158.43      2.04 o
  12   4   1       14.77       18.85      1.99 o
  13   4   1       76.84       82.19      2.71 o
  14   4   1      173.32      169.86      3.49 o
  15   4   1     1654.02     1636.54      9.91 o
  16   4   1      702.29      726.68      7.71 o
  17   4   1       46.09       47.55      3.38 o
  18   4   1      137.68      130.41      3.77 o
  19   4   1     1395.61     1367.90      9.54 o
  20   4   1      167.54      180.63      4.14 o
   1   5   1     6393.21     6684.15     16.20 o
   2   5   1     2481.44     2472.92      6.10 o
   3   5   1     8885.19     8937.24     21.02 o
   4   5   1     5064.72     5238.49     12.19 o
   5   5   1      889.32      837.99      2.68 o
   6   5   1     2076.31     2237.62      5.68 o
   7   5   1     4797.44     5414.81     13.26 o
   8   5   1      814.40      836.48      3.26 o
   9   5   1     4731.89     4631.26     12.49 o
  10   5   1        0.01        4.15      1.04 o
  11   5   1      573.32      530.14      3.62 o
  12   5   1        0.06        3.78      1.97 o
  13   5   1      321.82      315.40      4.25 o
  14   5   1     2219.34     2232.39     12.33 o
  15   5   1      491.27      496.98      5.41 o
  16   5   1       16.44       15.10      2.71 o
  17   5   1        1.97        4.07      2.34 o
  18   5   1      410.35      397.05      5.37 o
  19   5   1        5.75        4.39      2.21 o
  20   5   1       11.32        6.11      2.30 o
   0   6   1    14538.00    15403.72     60.24 o
   1   6   1     1473.64     1414.56      5.28 o
   2   6   1     4540.20     4839.09     12.06 o
   3   6   1     1224.20     1311.04      3.82 o
   4   6   1      195.52      182.95      1.44 o
   5   6   1     1607.24     1653.90      4.72 o
   6   6   1        3.86        3.61      0.83 o
   7   6   1      364.94      309.65      1.93 o
   8   6   1      338.63      317.97      2.09 o
   9   6   1      190.97      187.13      2.28 o
  10   6   1       15.64       20.10      1.73 o
  11   6   1       78.78       76.65      2.85 o
  12   6   1        5.99       10.25      2.16 o
  13   6   1       70.81       72.57      3.07 o
  14   6   1       73.87       64.24      3.09 o
  15   6   1     1717.46     1747.99     11.20 o
  16   6   1       88.31       82.21      3.21 o
  17   6   1      245.84      263.88      4.10 o
  18   6   1       25.91       28.81      2.30 o
  19   6   1        0.85        0.36      1.62 o
   1   7   1     8683.66     9166.44     29.15 o
   2   7   1      273.03      303.14      2.15 o
   3   7   1      240.20      273.13      2.06 o
   4   7   1        0.17        2.52      1.08 o
   5   7   1      487.33      505.21      2.81 o
   6   7   1      558.22      575.86      2.90 o
   7   7   1     1069.11     1113.96      5.66 o
   8   7   1      357.46      377.80      4.00 o
   9   7   1        8.06       15.53      2.20 o
  10   7   1      509.89      505.35      5.16 o
  11   7   1       19.78       19.42      2.76 o
  12   7   1     2020.67     1963.42     12.00 o
  13   7   1      732.43      728.30      7.70 o
  14   7   1      161.52      160.82      4.54 o
  15   7   1     5461.23     5675.92     36.44 o
  16   7   1        0.05        0.85      2.57 o
  17   7   1       77.15       79.29      3.95 o
  18   7   1      716.63      714.72      6.63 o
  19   7   1        0.17        2.48      2.70 o
   0   8   1      355.87      394.52      4.32 o
   1   8   1     2081.80     2060.36      7.98 o
   2   8   1      246.18      206.71      2.16 o
   3   8   1       21.51       21.00      1.52 o
   4   8   1     1903.91     1923.53      8.17 o
   5   8   1        2.66        8.72      1.53 o
   6   8   1      318.83      303.28      3.49 o
   7   8   1       61.07       90.37      3.01 o
   8   8   1      532.01      496.38      4.69 o
   9   8   1      433.85      418.22      4.66 o
  10   8   1      145.19      131.77      3.54 o
  11   8   1      801.43      796.41      6.81 o
  12   8   1       96.09       88.37      3.17 o
  13   8   1      109.21      118.26      3.81 o
  14   8   1      198.15      217.40      4.75 o
  15   8   1      888.87      927.23      8.33 o
  16   8   1       25.03       27.04      3.05 o
  17   8   1      210.27      235.26      4.07 o
  18   8   1        2.67        2.50      2.61 o
   1   9   1        6.34        9.68      2.23 o
   2   9   1      118.81      107.74      3.21 o
   3   9   1     1819.88     1639.30      8.74 o
   4   9   1        0.14        3.97      1.90 o
   5   9   1     2115.03     1969.58     10.10 o
   6   9   1      626.01      564.77      5.50 o
   7   9   1      208.64      200.49      3.80 o
   8   9   1      399.65      416.14      4.67 o
   9   9   1     1028.88      944.25      7.37 o
  10   9   1        3.91        6.50      2.38 o
  11   9   1       21.75       18.77      2.99 o
  12   9   1        1.54        5.77      2.59 o
  13   9   1       25.06       26.45      2.84 o
  14   9   1       61.29       73.16      3.07 o
  15   9   1       30.55       22.89      2.69 o
  16   9   1        0.38        2.24      2.22 o
  17   9   1      317.14      386.93      5.50 o
   0  10   1       87.42      103.88      7.23 o
   1  10   1       74.47       78.74      4.41 o
   2  10   1      358.90      394.64      5.77 o
   3  10   1      302.63      289.70      4.10 o
   4  10   1        0.58        5.39      2.19 o
   5  10   1     2378.34     2301.23     12.63 o
   6  10   1      274.46      282.97      4.41 o
   7  10   1       13.62       27.40      2.80 o
   8  10   1      141.81      136.23      3.85 o
   9  10   1        8.18        7.23      2.37 o
  10  10   1      707.43      742.14      6.71 o
  11  10   1        0.01        0.98      2.08 o
  12  10   1      192.93      219.40      4.11 o
  13  10   1       96.34      103.84      3.13 o
  14  10   1       82.50       70.62      3.70 o
  15  10   1       25.30       20.25      2.24 o
  16  10   1       70.16       94.73      4.58 o
   1  11   1     2394.71     2323.43     16.71 o
   2  11   1      537.93      509.30      6.02 o
   3  11   1      371.09      354.21      4.76 o
   4  11   1      712.92      739.20      6.11 o
   5  11   1        0.63        4.28      2.36 o
   6  11   1      848.01      801.78      7.45 o
   7  11   1      132.02      129.60      3.68 o
   8  11   1       13.91       16.45      2.65 o
   9  11   1      187.55      169.43      3.93 o
  10  11   1       69.96       75.49      3.73 o
  11  11   1       54.99       56.75      2.82 o
  12  11   1        0.35        2.41      2.03 o
  13  11   1       94.84       93.58      2.62 o
  14  11   1       62.41      104.03      3.87 o
   0  12   1      599.27      541.88     13.09 o
   1  12   1      302.69      284.97      7.15 o
   2  12   1      502.19      480.83      6.44 o
   3  12   1       13.27       14.41      2.33 o
   4  12   1       13.21       16.10      2.47 o
   5  12   1       31.17       33.91      2.77 o
   6  12   1      560.79      584.65      5.63 o
   7  12   1      101.01      105.84      3.35 o
   8  12   1        8.86        7.13      2.36 o
   9  12   1        0.13        1.36      1.91 o
  10  12   1       26.10       25.82      2.52 o
  11  12   1      219.80      225.05      4.09 o
  12  12   1        0.55        0.43      1.62 o
   1  13   1      194.05      197.57      4.53 o
   2  13   1        0.70        5.61      2.40 o
   3  13   1       59.61       63.94      3.85 o
   4  13   1       54.29       43.02      2.55 o
   5  13   1      209.33      221.38      3.88 o
   6  13   1      419.43      411.05      4.68 o
   7  13   1       12.84        5.28      2.06 o
   8  13   1       13.77        9.73      2.15 o
   9  13   1      150.86      158.02      3.08 o
  10  13   1       25.62       16.59      2.37 o
   0  14   1        0.47       -0.54      3.00 o
   1  14   1      178.55      218.16      9.41 o
   2  14   1       45.76       56.54      5.56 o
   3  14   1      112.91      103.96      2.81 o
   4  14   1      268.61      292.42      4.15 o
   5  14   1      136.05      111.36      2.79 o
   6  14   1      160.95      175.69      3.26 o
   7  14   1      419.55      471.54      5.30 o
   0   0   2    45476.25    48542.16    682.25 o
   1   0   2     1144.88     1080.77      4.66 o
   2   0   2     1403.33     1176.82      5.90 o
   3   0   2     3056.93     2905.26      9.24 o
   4   0   2        3.17       14.94      1.10 o
   5   0   2     1088.26     1032.67      4.24 o
   6   0   2     5180.42     5315.85     20.89 o
   7   0   2    26555.37    26972.23     98.20 o
   8   0   2      843.08      855.72      4.45 o
   9   0   2      202.14      193.64      3.05 o
  10   0   2       47.37       60.03      1.54 o
  11   0   2     1300.52     1359.09      6.89 o
  12   0   2     1913.47     1897.44     11.23 o
  13   0   2     1606.80     1519.12      9.57 o
  14   0   2     4311.29     4149.07     31.95 o
  15   0   2     3560.12     3450.61     28.73 o
  16   0   2      209.68      221.97      6.86 o
  17   0   2       14.35       11.10      3.98 o
  18   0   2      547.31      521.57     11.31 o
  19   0   2       84.93       73.85      5.47 o
  20   0   2      173.71      193.16      7.36 o
  21   0   2      170.43      189.28      8.20 o
   1   1   2    19971.42    18958.86     57.99 o
   2   1   2      658.60      600.60      2.11 o
   3   1   2      746.19      659.41      2.65 o
   4   1   2    31240.67    30850.02     88.86 o
   5   1   2      856.10      738.03      2.50 o
   6   1   2     7434.62     7652.69     17.72 o
   7   1   2     7063.73     7460.87     17.45 o
   8   1   2      501.66      536.30      2.18 o
   9   1   2     2914.03     3095.32      7.73 o
  10   1   2     1882.33     1904.25      5.45 o
  11   1   2        1.10        6.64      1.08 o
  12   1   2       30.30       54.56      1.65 o
  13   1   2      180.26      185.71      2.51 o
  14   1   2       71.55       85.22      3.50 o
  15   1   2        1.06        3.28      2.37 o
  16   1   2      147.55      146.20      4.19 o
  17   1   2       16.87       18.63      2.73 o
  18   1   2       20.78       22.46      3.68 o
  19   1   2      117.74      114.34      4.00 o
  20   1   2       29.26       25.05      3.39 o
  21   1   2       71.95       71.07      3.56 o
   0   2   2    45911.27    43035.88    205.09 o
   1   2   2    47689.93    45544.96    143.36 o
   2   2   2      378.84      336.80      1.81 o
   3   2   2      460.11      410.54      2.24 o
   4   2   2       21.69       14.55      0.89 o
   5   2   2     2839.41     2744.74      7.00 o
   6   2   2     2616.26     2641.54      6.53 o
   7   2   2     3806.36     3733.61      9.30 o
   8   2   2     2563.48     2772.46      7.27 o
   9   2   2     1031.52     1029.02      3.33 o
  10   2   2       41.85       40.57      1.17 o
  11   2   2      735.34      801.49      3.38 o
  12   2   2      685.84      676.53      3.78 o
  13   2   2       22.09       27.75      2.28 o
  14   2   2        1.85        5.41      1.92 o
  15   2   2     1359.81     1331.87      9.73 o
  16   2   2      177.19      173.58      4.12 o
  17   2   2      476.45      492.93      6.35 o
  18   2   2      598.85      564.04      6.87 o
  19   2   2     1328.43     1266.28     10.07 o
  20   2   2        2.22        4.67      2.28 o
  21   2   2      146.28      149.65      3.87 o
   1   3   2     4406.03     4060.01     10.84 o
   2   3   2     8756.02     8797.13     19.81 o
   3   3   2      400.10      354.40      1.71 o
   4   3   2      596.46      530.32      2.13 o
   5   3   2     5001.95     4904.72     11.22 o
   6   3   2      620.62      612.68      2.45 o
   7   3   2     3170.29     3381.13      8.37 o
   8   3   2      351.84      441.85      2.11 o
   9   3   2      157.92      165.86      1.58 o
  10   3   2      706.92      716.89      2.97 o
  11   3   2     2897.47     2974.44      9.01 o
  12   3   2       38.73       53.13      1.80 o
  13   3   2     1071.67     1062.59      6.71 o
  14   3   2      258.89      256.99      3.88 o
  15   3   2     1968.86     1927.85     12.11 o
  16   3   2      207.37      197.29      4.36 o
  17   3   2      202.12      215.60      4.40 o
  18   3   2      170.92      163.76      4.43 o
  19   3   2      182.11      175.39      4.24 o
  20   3   2       58.36       80.99      3.23 o
  21   3   2       80.55       88.12      3.40 o
   0   4   2    61853.74    61109.96    268.09 o
   1   4   2     1786.63     1632.89      5.42 o
   2   4   2     4938.87     4684.56     12.31 o
   3   4   2        1.82        7.51      0.77 o
   4   4   2      217.68      245.24      1.32 o
   5   4   2       75.65       78.44      1.21 o
   6   4   2      222.93      249.36      1.58 o
   7   4   2      389.84      376.16      1.99 o
   8   4   2      247.86      342.68      1.99 o
   9   4   2      390.58      380.05      2.12 o
  10   4   2       86.73       92.11      1.61 o
  11   4   2     1102.59      993.56      4.66 o
  12   4   2     2232.97     2136.53     10.08 o
  13   4   2      159.97      148.57      3.23 o
  14   4   2      860.54      852.94      6.50 o
  15   4   2      928.78      915.79      7.87 o
  16   4   2      857.69      876.75      7.86 o
  17   4   2      226.98      227.69      4.19 o
  18   4   2      326.86      332.68      5.01 o
  19   4   2        1.74        3.80      2.13 o
  20   4   2       55.47       60.41      5.09 o
   1   5   2     3397.71     3525.23      8.95 o
   2   5   2      143.58      129.07      1.15 o
   3   5   2     2103.51     2081.28      6.12 o
   4   5   2     1167.99     1163.47      3.32 o
   5   5   2       12.19       20.55      0.92 o
   6   5   2      389.89      444.09      1.96 o
   7   5   2      329.16      284.80      1.75 o
   8   5   2     1233.15     1219.55      3.92 o
   9   5   2       24.19       18.75      1.13 o
  10   5   2      126.61      134.77      1.88 o
  11   5   2      249.40      210.08      2.95 o
  12   5   2       14.55       17.90      2.21 o
  13   5   2       41.08       44.17      2.65 o
  14   5   2      126.55      128.62      3.70 o
  15   5   2       93.35       93.55      3.15 o
  16   5   2      215.20      218.62      4.20 o
  17   5   2       65.88       74.20      4.68 o
  18   5   2      674.40      665.66      6.32 o
  19   5   2      198.58      219.92      3.88 o
  20   5   2        0.21        0.80      2.49 o
   0   6   2     1056.20      991.03      5.76 o
   1   6   2      125.23      149.46      1.75 o
   2   6   2     3691.70     3607.88      9.25 o
   3   6   2     2129.08     2243.96      5.96 o
   4   6   2     2049.50     2023.89      5.56 o
   5   6   2      339.50      408.14      1.98 o
   6   6   2      720.02      734.33      3.01 o
   7   6   2      256.39      363.52      2.25 o
   8   6   2     1680.54     1604.43      5.71 o
   9   6   2       23.07       24.45      1.62 o
  10   6   2       49.47       63.50      2.33 o
  11   6   2     1123.54     1142.26      6.85 o
  12   6   2      638.03      592.36      5.74 o
  13   6   2     1457.00     1450.03      9.83 o
  14   6   2     1091.21     1084.39      9.24 o
  15   6   2      167.45      179.66      4.13 o
  16   6   2      707.86      716.03      6.86 o
  17   6   2       19.95       19.03      3.13 o
  18   6   2      456.12      471.80      5.31 o
  19   6   2      711.57      724.11      6.39 o
   1   7   2     2789.98     2957.22     10.03 o
   2   7   2     4695.61     4757.58     13.01 o
   3   7   2     5309.88     5632.86     15.21 o
   4   7   2      339.81      425.00      2.42 o
   5   7   2       90.86       85.11      1.51 o
   6   7   2     1171.20     1214.04      4.49 o
   7   7   2     2678.48     2656.15     10.37 o
   8   7   2      166.62      188.05      2.69 o
   9   7   2       10.13        7.28      2.07 o
  10   7   2      143.63      148.12      3.24 o
  11   7   2       94.82       87.60      3.19 o
  12   7   2      334.35      336.32      5.12 o
  13   7   2      806.56      796.30     14.27 o
  14   7   2      197.05      227.37      4.72 o
  15   7   2        0.36       -0.26      1.94 o
  16   7   2      398.64      407.39      6.61 o
  17   7   2        0.01        2.70      2.54 o
  18   7   2       11.44        8.47      2.16 o
  19   7   2       49.57       22.75      3.53 o
   0   8   2     1349.82     1344.38      9.98 o
   1   8   2        1.38        4.57      1.29 o
   2   8   2      372.97      336.71      2.65 o
   3   8   2     2483.14     2583.48      9.39 o
   4   8   2       50.88       66.70      1.92 o
   5   8   2      153.02      150.42      2.50 o
   6   8   2      328.48      343.66      3.70 o
   7   8   2      718.47      691.88      5.43 o
   8   8   2      175.57      194.15      3.44 o
   9   8   2     1899.29     1843.11     10.64 o
  10   8   2      130.08      120.88      3.63 o
  11   8   2       41.69       46.08      3.00 o
  12   8   2       43.38       41.68      2.93 o
  13   8   2        4.13        7.16      3.04 o
  14   8   2       57.46       57.89      3.34 o
  15   8   2      662.24      663.19      6.60 o
  16   8   2       85.81       99.60      3.80 o
  17   8   2       13.34       13.79      2.95 o
  18   8   2       34.67       23.25      3.25 o
   1   9   2      410.33      407.88      4.93 o
   2   9   2      374.04      379.90      4.42 o
   3   9   2      181.16      174.28      3.05 o
   4   9   2        0.69        2.08      1.70 o
   5   9   2      251.30      258.24      3.87 o
   6   9   2      227.33      219.64      3.84 o
   7   9   2     1708.55     1643.78      9.83 o
   8   9   2      274.78      253.62      4.33 o
   9   9   2       92.34       81.48      3.21 o
  10   9   2        7.71        7.71      2.48 o
  11   9   2     1335.95     1307.69      9.58 o
  12   9   2      244.87      250.12      4.60 o
  13   9   2        2.08        4.09      2.63 o
  14   9   2      112.83      112.40      3.58 o
  15   9   2      895.10      933.19      7.49 o
  16   9   2      294.69      304.63      3.99 o
  17   9   2      279.59      337.40      5.11 o
   0  10   2     3428.64     3340.23     31.66 o
   1  10   2     1171.90     1145.67      9.77 o
   2  10   2      246.66      253.00      4.70 o
   3  10   2      276.26      269.97      4.61 o
   4  10   2      103.85      108.87      3.43 o
   5  10   2        0.44        3.29      2.10 o
   6  10   2     1583.46     1540.31      9.34 o
   7  10   2       12.27       18.65      2.48 o
   8  10   2      259.54      244.35      4.57 o
   9  10   2        1.14        2.28      2.34 o
  10  10   2       40.99       51.96      2.88 o
  11  10   2      249.79      241.98      4.36 o
  12  10   2       18.14       18.97      2.69 o
  13  10   2       89.91       77.58      3.08 o
  14  10   2       10.06        7.64      2.04 o
  15  10   2       17.77       12.72      2.18 o
  16  10   2      232.36      231.56      4.95 o
   1  11   2       73.33       78.72      4.78 o
   2  11   2      551.35      548.31      6.09 o
   3  11   2      490.46      470.57      5.23 o
   4  11   2       90.89      105.76      3.23 o
   5  11   2       33.96       38.00      2.81 o
   6  11   2        4.73       11.99      2.40 o
   7  11   2       49.74       55.38      3.16 o
   8  11   2       25.57       27.20      3.04 o
   9  11   2      684.00      675.15      6.36 o
  10  11   2        0.01        3.71      2.03 o
  11  11   2       50.35       47.64      2.95 o
  12  11   2        7.60        5.10      2.00 o
  13  11   2        0.37       -0.71      1.73 o
  14  11   2       99.57       96.68      3.86 o
   0  12   2       24.44       27.17      5.72 o
   1  12   2     4521.39     4652.81     30.09 o
   2  12   2       30.60       36.18      3.59 o
   3  12   2      131.69      121.31      3.38 o
   4  12   2        5.83        6.77      2.16 o
   5  12   2      577.38      556.55      5.66 o
   6  12   2       73.89       83.43      3.31 o
   7  12   2       12.52       19.30      2.63 o
   8  12   2      239.44      209.45      4.33 o
   9  12   2       26.73       18.91      2.67 o
  10  12   2      173.08      153.28      3.37 o
  11  12   2        1.00        4.42      2.01 o
  12  12   2        0.66        1.87      1.69 o
   1  13   2        3.92        6.36      2.77 o
   2  13   2       81.63       80.68      3.85 o
   3  13   2       10.28       15.35      2.27 o
   4  13   2       35.11       29.90      2.59 o
   5  13   2      332.34      326.59      4.16 o
   6  13   2      108.06      104.41      3.06 o
   7  13   2       79.16       72.21      3.21 o
   8  13   2       18.27       13.93      2.10 o
   9  13   2       28.64       21.65      2.26 o
  10  13   2      416.15      428.81      4.51 o
   0  14   2      203.87      213.41      7.01 o
   1  14   2       11.58        8.23      2.70 o
   2  14   2        1.44       -0.98      1.87 o
   3  14   2        2.43       -0.94      1.68 o
   4  14   2        0.56        2.22      1.74 o
   5  14   2       64.87       75.51      2.65 o
   6  14   2      130.65      124.85      2.87 o
   7  14   2       13.86        9.71      2.07 o
   1   1   3     3425.35     3361.05     11.89 o
   2   1   3     2489.54     2299.65      6.20 o
   3   1   3      963.72      956.97      2.87 o
   4   1   3     3142.77     3080.71      7.29 o
   5   1   3    11948.55    12265.90     28.89 o
   6   1   3     3003.13     3006.10      7.29 o
   7   1   3      199.19      194.14      1.35 o
   8   1   3        1.34        3.21      0.70 o
   9   1   3    11526.03    12483.76     32.36 o
  10   1   3     1048.12     1080.32      3.65 o
  11   1   3       25.63       34.14      1.21 o
  12   1   3      507.78      547.45      3.49 o
  13   1   3      397.71      338.35      4.08 o
  14   1   3     1547.59     1503.93      9.97 o
  15   1   3     4580.29     4510.27     24.74 o
  16   1   3      998.55      952.13      8.53 o
  17   1   3        0.86        2.07      2.44 o
  18   1   3      398.20      389.51      5.21 o
  19   1   3      191.40      185.43      4.15 o
  20   1   3       64.05       75.15      4.22 o
  21   1   3      239.89      230.72      4.25 o
   0   2   3    27410.55    25552.27    133.58 o
   1   2   3    31805.14    29980.30    100.51 o
   2   2   3     1093.80      983.64      2.93 o
   3   2   3    18039.78    17378.05     43.87 o
   4   2   3     1219.16     1243.50      3.94 o
   5   2   3     4056.83     4107.23      9.85 o
   6   2   3      229.88      223.31      1.56 o
   7   2   3     5164.52     5519.37     13.69 o
   8   2   3    11290.61    12283.02     31.55 o
   9   2   3     2142.71     2513.78      6.71 o
  10   2   3     5659.56     5930.15     15.69 o
  11   2   3     1285.42     1244.50      4.55 o
  12   2   3      487.60      447.82      3.55 o
  13   2   3      496.91      493.88      4.89 o
  14   2   3        0.42        5.90      2.12 o
  15   2   3     1131.92     1158.02      9.50 o
  16   2   3       86.44       86.15      3.92 o
  17   2   3       24.10       24.31      2.87 o
  18   2   3      431.90      418.20      5.38 o
  19   2   3       30.35       31.68      2.84 o
  20   2   3       74.02       65.99      4.64 o
  21   2   3       21.18       11.40      2.46 o
   1   3   3    33556.56    32220.43     85.40 o
   2   3   3      399.01      338.58      1.61 o
   3   3   3      166.66      158.43      1.66 o
   4   3   3     5225.09     5227.57     11.93 o
   5   3   3     6133.59     6227.31     14.34 o
   6   3   3      227.96      187.07      1.55 o
   7   3   3     2036.01     2037.28      5.43 o
   8   3   3      166.76      121.64      1.27 o
   9   3   3     2027.40     1942.01      5.59 o
  10   3   3      409.89      462.70      2.62 o
  11   3   3      257.95      266.30      2.25 o
  12   3   3      289.58      252.60      2.76 o
  13   3   3      183.71      185.35      3.24 o
  14   3   3      334.67      323.11      4.28 o
  15   3   3      429.52      444.37      5.02 o
  16   3   3     1190.67     1200.29      8.59 o
  17   3   3        9.67       14.09      2.99 o
  18   3   3        0.28        0.15      1.95 o
  19   3   3        0.33        2.33      2.24 o
  20   3   3        1.96        2.64      2.07 o
  21   3   3      170.29      177.91      3.90 o
   0   4   3    10816.38    11139.40     42.32 o
   1   4   3      754.18      673.26      2.60 o
   2   4   3     2563.38     2524.75      7.81 o
   3   4   3     7606.24     7566.55     16.82 o
   4   4   3        0.07        6.12      0.81 o
   5   4   3     3070.54     3331.78      8.06 o
   6   4   3       70.27       89.28      1.19 o
   7   4   3     3085.54     3258.12      8.31 o
   8   4   3     4133.67     4411.43     11.24 o
   9   4   3      664.80      726.30      2.97 o
  10   4   3     1006.79     1016.79      3.90 o
  11   4   3      754.29      698.10      3.75 o
  12   4   3       12.44       23.31      2.09 o
  13   4   3       96.43      110.09      3.08 o
  14   4   3     2040.98     1968.27     11.33 o
  15   4   3       52.25       59.08      3.38 o
  16   4   3      264.10      266.55      4.92 o
  17   4   3       81.89      103.86      3.44 o
  18   4   3        0.52        4.93      2.36 o
  19   4   3      186.39      176.80      4.13 o
  20   4   3       38.46       48.11      4.79 o
   1   5   3     1076.73     1024.35      3.44 o
   2   5   3        8.00        7.20      0.84 o
   3   5   3     5921.89     6303.41     14.79 o
   4   5   3     1056.73     1051.22      3.06 o
   5   5   3     4832.36     5071.51     12.29 o
   6   5   3      129.48      112.74      1.26 o
   7   5   3      359.25      388.78      2.04 o
   8   5   3     2238.84     2231.26      6.60 o
   9   5   3      239.77      242.45      2.13 o
  10   5   3       33.43       33.19      1.60 o
  11   5   3       99.91      112.83      2.63 o
  12   5   3     2608.72     2568.84     12.76 o
  13   5   3      781.44      758.57      6.15 o
  14   5   3     9182.37     9140.66     46.31 o
  15   5   3       33.33       37.12      2.68 o
  16   5   3       69.36       77.97      3.32 o
  17   5   3      536.12      520.56      5.69 o
  18   5   3       33.81       35.82      2.85 o
  19   5   3       18.36       14.58      2.38 o
  20   5   3      179.18      218.73      4.85 o
   0   6   3      794.24      671.43      5.36 o
   1   6   3     1264.98     1251.04      4.43 o
   2   6   3      268.71      300.84      2.10 o
   3   6   3      305.44      382.43      1.91 o
   4   6   3      346.91      367.27      1.98 o
   5   6   3      153.81      220.43      1.82 o
   6   6   3     3695.90     3823.32     10.61 o
   7   6   3     1834.47     1944.78      6.25 o
   8   6   3      698.05      759.25      3.60 o
   9   6   3       18.98       27.36      1.66 o
  10   6   3      536.19      513.94      4.42 o
  11   6   3      130.33      132.25      3.35 o
  12   6   3      246.35      238.14      4.17 o
  13   6   3      311.64      310.62      4.77 o
  14   6   3      510.45      516.89      6.11 o
  15   6   3      238.53      260.27      4.72 o
  16   6   3       23.19       25.65      2.82 o
  17   6   3      715.10      722.13      6.85 o
  18   6   3       23.68       18.92      2.66 o
  19   6   3       50.39       47.47      3.23 o
   1   7   3     1300.78     1164.04      4.55 o
   2   7   3     2708.73     2706.91      7.96 o
   3   7   3     2198.42     2337.62      6.91 o
   4   7   3     3934.21     4174.48     11.34 o
   5   7   3     1002.36     1102.11      3.91 o
   6   7   3     2880.44     3095.99      9.82 o
   7   7   3      587.96      558.50      3.51 o
   8   7   3      340.38      337.84      3.39 o
   9   7   3        6.71       12.11      1.89 o
  10   7   3        4.00        6.58      1.81 o
  11   7   3      486.52      466.55      4.77 o
  12   7   3     2436.70     2382.65     13.52 o
  13   7   3      120.33      124.14      3.88 o
  14   7   3       32.21       39.44      3.00 o
  15   7   3      447.16      484.31      5.88 o
  16   7   3        0.00       -2.31      2.31 o
  17   7   3      457.68      424.16      4.88 o
  18   7   3        1.14        0.18      1.62 o
  19   7   3       41.63       28.35      3.79 o
   0   8   3     6460.75     6397.57     32.67 o
   1   8   3     1536.86     1539.12      6.17 o
   2   8   3      262.41      292.17      2.70 o
   3   8   3      116.69      116.59      1.96 o
   4   8   3      355.56      373.01      3.35 o
   5   8   3        5.05       13.14      1.74 o
   6   8   3       12.75       14.93      1.91 o
   7   8   3      143.40      123.14      2.82 o
   8   8   3     1419.79     1411.14      8.98 o
   9   8   3       75.74       84.09      2.93 o
  10   8   3       52.82       37.13      2.77 o
  11   8   3       13.70       19.28      2.77 o
  12   8   3       60.87       78.54      3.48 o
  13   8   3       42.03       43.51      3.62 o
  14   8   3      579.09      578.76      6.22 o
  15   8   3      631.40      639.90      6.94 o
  16   8   3       75.67       65.26      3.41 o
  17   8   3        2.22        1.15      2.51 o
  18   8   3       25.09       15.82      3.41 o
   1   9   3      309.66      318.72      3.91 o
   2   9   3      542.30      503.65      5.18 o
   3   9   3      895.63      849.36      6.30 o
   4   9   3      349.62      344.39      3.97 o
   5   9   3      717.79      675.54      5.61 o
   6   9   3       25.81       31.43      2.57 o
   7   9   3     1537.69     1517.08      9.17 o
   8   9   3      217.26      214.49      4.09 o
   9   9   3       56.57       56.91      3.02 o
  10   9   3      459.33      465.19      5.77 o
  11   9   3       11.08       15.60      2.66 o
  12   9   3      265.40      239.26      4.38 o
  13   9   3       21.85       29.92      3.42 o
  14   9   3      317.49      330.20      4.59 o
  15   9   3       23.11       20.07      2.76 o
  16   9   3      184.42      210.39      3.74 o
  17   9   3      892.23     1018.83      8.65 o
   0  10   3      674.82      683.71     16.44 o
   1  10   3       20.59       24.34      3.07 o
   2  10   3      240.57      219.79      4.41 o
   3  10   3     5267.46     5097.62     24.52 o
   4  10   3      516.19      536.78      5.34 o
   5  10   3      424.44      380.31      4.66 o
   6  10   3      134.67      124.53      3.41 o
   7  10   3      830.36      779.72      6.65 o
   8  10   3     1319.96     1266.23      9.06 o
   9  10   3       13.74       15.65      2.58 o
  10  10   3       11.46        8.09      2.50 o
  11  10   3      134.68      136.30      3.74 o
  12  10   3       59.77       59.92      3.01 o
  13  10   3       12.43       10.61      2.50 o
  14  10   3      430.93      459.70      5.65 o
  15  10   3       72.32       99.54      3.53 o
  16  10   3        0.49        2.71      2.26 o
   1  11   3      444.47      452.19      6.34 o
   2  11   3     1535.35     1460.13     12.27 o
   3  11   3      298.46      293.79      4.72 o
   4  11   3      468.05      468.59      5.05 o
   5  11   3      128.62      110.02      3.56 o
   6  11   3      111.97      129.95      3.47 o
   7  11   3        3.42        7.88      2.63 o
   8  11   3        0.01        3.56      2.23 o
   9  11   3       51.72       57.15      3.07 o
  10  11   3      371.55      374.84      4.75 o
  11  11   3       26.34       28.01      2.47 o
  12  11   3       23.82       15.50      2.38 o
  13  11   3       16.82       11.62      2.18 o
  14  11   3        7.20        6.04      2.23 o
   0  12   3      123.72      151.90      8.25 o
   1  12   3      433.56      451.70      6.63 o
   2  12   3      188.37      170.22      4.29 o
   3  12   3      457.91      465.45      5.37 o
   4  12   3       70.09       76.94      3.27 o
   5  12   3        7.98        6.84      2.45 o
   6  12   3       24.91       26.05      2.58 o
   7  12   3      198.89      205.34      4.01 o
   8  12   3       53.65       61.43      3.15 o
   9  12   3      116.05       91.36      3.40 o
  10  12   3      309.51      333.75      4.47 o
  11  12   3       95.52      103.58      3.10 o
  12  12   3      345.70      383.41      4.75 o
   1  13   3      124.78      129.20      4.72 o
   2  13   3       53.27       61.54      3.63 o
   3  13   3      534.84      567.44      5.78 o
   4  13   3        1.63        1.68      1.93 o
   5  13   3       66.13       42.86      2.56 o
   6  13   3       10.70       12.53      2.27 o
   7  13   3        3.06        2.79      1.97 o
   8  13   3      213.42      188.97      3.51 o
   9  13   3       90.98      102.06      2.77 o
  10  13   3       73.44      113.94      2.81 o
   0  14   3        2.78        2.47      4.02 o
   1  14   3      117.21      136.63      3.75 o
   2  14   3      449.22      422.75      8.44 o
   3  14   3      648.14      665.01      7.53 o
   4  14   3      301.79      287.32      4.09 o
   5  14   3        1.94        1.00      1.58 o
   6  14   3        3.42        3.95      1.89 o
   7  14   3       28.44       14.50      2.33 o
   0   0   4     3601.49     3574.79     34.26 o
   1   0   4     4908.92     4575.49     27.51 o
   2   0   4    15143.88    14281.24     72.05 o
   3   0   4    22540.44    21857.17     96.92 o
   4   0   4     5837.28     6065.45     27.32 o
   5   0   4     5546.71     5595.83     18.00 o
   6   0   4    80742.83    85255.25    387.12 o
   7   0   4     3462.37     3454.82     12.93 o
   8   0   4    13530.19    14978.60     79.04 o
   9   0   4    17439.50    20187.88     77.07 o
  10   0   4     1654.42     1722.14      7.22 o
  11   0   4     1526.12     1595.87      7.02 o
  12   0   4       60.25       85.63      3.17 o
  13   0   4     1150.01     1171.35     21.64 o
  14   0   4      793.85      816.70     10.25 o
  15   0   4     3541.01     3556.74     27.86 o
  16   0   4     3252.05     3280.31     29.22 o
  17   0   4       92.66       91.78      5.09 o
  18   0   4      315.23      325.28      8.34 o
  19   0   4      643.15      631.11      8.26 o
  20   0   4      156.99      152.04      4.36 o
  21   0   4       25.36       15.14      3.18 o
   1   1   4     4429.03     4342.46     16.12 o
   2   1   4        2.02        9.94      0.81 o
   3   1   4    27859.77    27078.67     79.79 o
   4   1   4    23153.33    23289.01     63.61 o
   5   1   4      888.55      896.31      2.79 o
   6   1   4     4384.41     4368.05     10.18 o
   7   1   4     1691.56     1717.89      4.60 o
   8   1   4     6338.32     6903.92     16.51 o
   9   1   4       52.69       60.05      1.17 o
  10   1   4       26.57       21.98      1.01 o
  11   1   4     3147.93     3218.55      9.75 o
  12   1   4      861.51      895.56      5.68 o
  13   1   4     1234.61     1248.48      8.52 o
  14   1   4      635.04      581.12      5.78 o
  15   1   4     1826.38     1751.99     12.43 o
  16   1   4      149.91      161.69      4.54 o
  17   1   4       20.02       29.30      3.15 o
  18   1   4      316.57      331.53      5.06 o
  19   1   4      106.85      115.06      3.15 o
  20   1   4        3.75        5.57      2.14 o
  21   1   4       59.51       62.95      5.27 o
   0   2   4        0.79        7.42      1.37 o
   1   2   4    10129.25     9600.50     31.29 o
   2   2   4    78156.84    79328.72    237.06 o
   3   2   4     2291.69     2440.68      8.76 o
   4   2   4      858.22      808.52      3.00 o
   5   2   4     3991.66     4150.79      9.83 o
   6   2   4     5890.14     6013.76     14.82 o
   7   2   4     3352.99     3476.13      8.80 o
   8   2   4       12.69       21.93      1.17 o
   9   2   4     1802.71     1761.47      5.28 o
  10   2   4     1690.19     1628.08      5.31 o
  11   2   4     1250.44     1252.43      4.84 o
  12   2   4       56.98       63.30      2.08 o
  13   2   4      660.50      666.44      5.46 o
  14   2   4      448.04      426.14      4.70 o
  15   2   4      151.88      145.22      4.00 o
  16   2   4      492.59      448.74      5.89 o
  17   2   4        2.66        2.82      2.38 o
  18   2   4        2.19        2.56      2.21 o
  19   2   4       62.98       63.84      3.67 o
  20   2   4       29.69       18.78      2.27 o
  21   2   4        2.69        2.12      2.14 o
   1   3   4     5954.47     6070.11     17.82 o
   2   3   4     8933.93     9272.30     22.19 o
   3   3   4     6967.12     7127.64     18.56 o
   4   3   4      227.42      225.89      1.42 o
   5   3   4       77.35       75.22      1.23 o
   6   3   4     8173.59     8680.50     21.44 o
   7   3   4     5199.05     5460.96     13.81 o
   8   3   4        2.26       24.82      0.99 o
   9   3   4        0.37        4.24      0.90 o
  10   3   4      888.54      845.32      3.52 o
  11   3   4       14.97       22.66      1.56 o
  12   3   4     1198.37     1275.97      6.42 o
  13   3   4       80.28       86.73      2.86 o
  14   3   4     1109.45     1108.90      7.56 o
  15   3   4      150.73      158.53      3.85 o
  16   3   4       12.53       15.23      2.95 o
  17   3   4       34.31       30.33      3.12 o
  18   3   4       17.73       17.64      2.91 o
  19   3   4        8.84       12.48      2.56 o
  20   3   4       18.88       16.57      2.50 o
  21   3   4      103.70      103.55      3.29 o
   0   4   4    11956.54    12417.50     45.47 o
   1   4   4      206.53      169.89      1.36 o
   2   4   4     4437.31     4316.75     10.00 o
   3   4   4      552.35      544.85      2.63 o
   4   4   4     4278.01     4165.58      9.84 o
   5   4   4    11311.94    11917.85     29.73 o
   6   4   4      214.02      194.49      1.67 o
   7   4   4     1937.51     2003.19      5.57 o
   8   4   4     2893.28     3110.01      8.51 o
   9   4   4        0.38        6.40      0.95 o
  10   4   4      646.51      625.21      3.19 o
  11   4   4        0.08        1.01      1.42 o
  12   4   4     2249.72     2251.47     11.26 o
  13   4   4      549.28      520.63      5.08 o
  14   4   4     3432.77     3457.78     17.93 o
  15   4   4     2658.97     2586.04     15.22 o
  16   4   4        7.96       11.88      2.58 o
  17   4   4       31.82       38.38      3.18 o
  18   4   4       43.96       38.25      3.04 o
  19   4   4      221.44      218.57      4.03 o
  20   4   4        0.06        0.88      1.74 o
   1   5   4      806.68      827.08      3.01 o
   2   5   4       21.15       29.02      0.97 o
   3   5   4     1616.98     1688.86      4.18 o
   4   5   4     1261.56     1297.02      3.71 o
   5   5   4      918.22      991.97      3.16 o
   6   5   4      354.40      380.66      1.99 o
   7   5   4      282.56      293.31      1.89 o
   8   5   4     1308.30     1325.32      4.56 o
   9   5   4       62.56       71.96      1.42 o
  10   5   4     1388.97     1316.64      6.17 o
  11   5   4       33.85       39.79      2.25 o
  12   5   4     1306.35     1277.56      7.80 o
  13   5   4      139.29      139.51      3.21 o
  14   5   4      229.27      231.08      4.51 o
  15   5   4       85.47      102.98      3.33 o
  16   5   4      265.95      264.50      4.33 o
  17   5   4       61.16       62.81      3.54 o
  18   5   4      289.46      279.53      4.03 o
  19   5   4      148.41      141.55      3.34 o
  20   5   4       16.75       10.50      2.99 o
   0   6   4       23.58       27.83      1.62 o
   1   6   4    21982.67    23922.02     69.60 o
   2   6   4     5113.69     5350.37     14.13 o
   3   6   4      922.43      897.72      3.16 o
   4   6   4     1387.65     1537.71      4.61 o
   5   6   4     1509.85     1652.83      4.91 o
   6   6   4     1941.91     2114.22      6.40 o
   7   6   4      864.15      781.70      3.38 o
   8   6   4      465.52      446.13      2.97 o
   9   6   4       65.08       58.16      1.96 o
  10   6   4     1019.06     1017.05      6.64 o
  11   6   4      257.07      249.44      4.11 o
  12   6   4     5044.73     5050.76     26.63 o
  13   6   4     2522.23     2535.16     13.75 o
  14   6   4      285.54      284.66      5.12 o
  15   6   4      165.21      186.62      4.28 o
  16   6   4     3085.59     3033.92     17.73 o
  17   6   4      152.81      163.67      3.75 o
  18   6   4      159.09      147.55      3.41 o
  19   6   4       75.79       73.75      3.10 o
   1   7   4     1780.54     1771.22      6.35 o
   2   7   4     3321.26     3173.93      9.08 o
   3   7   4      324.19      360.96      2.32 o
   4   7   4      421.84      423.88      2.34 o
   5   7   4      256.52      230.68      1.96 o
   6   7   4       23.31       28.58      1.39 o
   7   7   4       20.56       19.75      1.45 o
   8   7   4      815.30      854.47      5.24 o
   9   7   4      346.74      336.26      3.88 o
  10   7   4        3.25        6.05      1.96 o
  11   7   4     1927.00     1854.20     10.79 o
  12   7   4      994.28     1012.02      7.57 o
  13   7   4       42.34       38.89      3.12 o
  14   7   4        0.16       -1.56      2.71 o
  15   7   4      509.67      524.00      6.08 o
  16   7   4      109.89      119.18      3.65 o
  17   7   4        0.04        1.13      1.67 o
  18   7   4      330.83      312.12      3.95 o
   0   8   4      727.17      754.35      7.22 o
   1   8   4       13.69       24.06      1.69 o
   2   8   4        7.82       11.28      1.49 o
   3   8   4      243.77      223.46      2.31 o
   4   8   4       13.99       23.81      1.94 o
   5   8   4       68.07       76.10      2.40 o
   6   8   4       11.11       12.66      2.04 o
   7   8   4      132.20      150.95      3.24 o
   8   8   4        0.06        2.08      1.85 o
   9   8   4      168.95      187.23      3.96 o
  10   8   4        9.34        8.85      2.55 o
  11   8   4      270.23      227.05      3.97 o
  12   8   4       30.45       35.55      3.26 o
  13   8   4     1467.42     1452.76     11.29 o
  14   8   4      219.86      239.82      4.98 o
  15   8   4     1113.48     1121.56      9.35 o
  16   8   4      136.82      139.81      3.98 o
  17   8   4       15.33       10.19      2.01 o
  18   8   4       24.37       15.43      3.46 o
   1   9   4        9.40       14.30      2.28 o
   2   9   4        5.26       10.19      2.14 o
   3   9   4      244.44      235.45      3.59 o
   4   9   4      399.78      413.62      4.34 o
   5   9   4      451.55      433.25      4.82 o
   6   9   4      244.82      267.39      4.00 o
   7   9   4       16.74       20.38      2.55 o
   8   9   4      547.62      506.24      5.82 o
   9   9   4       45.30       41.09      3.04 o
  10   9   4      281.63      268.92      4.52 o
  11   9   4       23.14       41.07      2.97 o
  12   9   4     1460.39     1367.46     10.72 o
  13   9   4      373.28      350.43      5.53 o
  14   9   4       96.68      121.71      3.57 o
  15   9   4      560.75      564.39      6.18 o
  16   9   4       24.48       19.49      2.21 o
  17   9   4      106.76      116.15      3.93 o
   0  10   4     1085.24     1095.16     13.12 o
   1  10   4      551.46      553.15      6.57 o
   2  10   4      256.43      243.05      4.48 o
   3  10   4      790.02      786.00      6.53 o
   4  10   4      116.00      123.29      3.22 o
   5  10   4      294.01      291.56      4.22 o
   6  10   4        0.05        1.96      2.06 o
   7  10   4     3935.33     3780.17     19.40 o
   8  10   4        3.01        0.34      2.10 o
   9  10   4      291.59      292.21      4.89 o
  10  10   4       17.19       25.75      2.92 o
  11  10   4       10.79        9.22      2.68 o
  12  10   4       35.04       28.28      2.45 o
  13  10   4       93.25       98.61      3.42 o
  14  10   4      398.04      421.72      5.51 o
  15  10   4       62.14       49.15      3.74 o
   1  11   4     2593.66     2479.88     16.42 o
   2  11   4     2338.72     2276.62     16.08 o
   3  11   4      696.12      709.93      6.77 o
   4  11   4      383.19      414.20      5.25 o
   5  11   4      723.84      717.39      6.22 o
   6  11   4       12.34       18.85      2.45 o
   7  11   4      283.94      307.00      5.55 o
   8  11   4      137.80      141.27      3.87 o
   9  11   4       59.00       69.88      3.22 o
  10  11   4      175.66      149.07      3.59 o
  11  11   4       14.49       10.85      2.22 o
  12  11   4      203.52      243.65      3.80 o
  13  11   4      175.54      159.74      3.52 o
  14  11   4       51.47       56.25      7.35 o
   0  12   4       73.15       74.32      7.01 o
   1  12   4     1363.73     1342.82     10.74 o
   2  12   4        0.14        3.82      2.58 o
   3  12   4      449.76      453.91      5.32 o
   4  12   4        0.10        0.51      2.01 o
   5  12   4       92.04       94.16      3.25 o
   6  12   4        1.22        2.25      2.22 o
   7  12   4        1.28        3.46      2.06 o
   8  12   4       45.45       38.65      3.04 o
   9  12   4       96.79      104.51      3.43 o
  10  12   4       75.56       52.30      2.82 o
  11  12   4       13.65        9.33      1.85 o
  12  12   4      255.20      286.95      4.09 o
   1  13   4      142.48      136.27      4.75 o
   2  13   4      450.65      431.98      5.61 o
   3  13   4      238.88      265.20      4.47 o
   4  13   4       71.59       59.27      2.79 o
   5  13   4        8.04        6.98      1.87 o
   6  13   4        4.00        8.79      1.90 o
   7  13   4      203.18      208.48      3.58 o
   8  13   4       55.01       53.60      4.02 o
   9  13   4      115.30       91.80      2.62 o
  10  13   4      191.74      200.17      3.28 o
   0  14   4      110.53      122.09      7.17 o
   1  14   4       33.11       20.46      2.88 o
   2  14   4       53.04       64.85      3.32 o
   3  14   4      107.49      114.95      3.26 o
   4  14   4      354.40      354.83      5.49 o
   5  14   4       19.96       11.81      2.20 o
   6  14   4      311.49      330.99      4.07 o
   7  14   4       47.61       50.35      5.49 o
   1   1   5      968.85      978.60      3.82 o
   2   1   5    59616.89    59872.76    213.95 o
   3   1   5    25149.63    24478.13     71.42 o
   4   1   5     4784.75     4724.42     11.88 o
   5   1   5        0.42        7.26      0.70 o
   6   1   5     2191.23     2248.29      6.00 o
   7   1   5      376.27      409.95      1.91 o
   8   1   5    14158.96    15443.17     40.32 o
   9   1   5     2484.22     2550.03      7.08 o
  10   1   5        0.01        3.09      0.95 o
  11   1   5     1537.99     1537.72      5.47 o
  12   1   5      130.33      154.37      3.49 o
  13   1   5     1823.06     1742.69      9.93 o
  14   1   5     1188.76     1102.78      8.52 o
  15   1   5     1440.75     1397.43     16.23 o
  16   1   5      488.51      415.92      5.65 o
  17   1   5       27.09       14.67      2.99 o
  18   1   5        6.11       16.76      3.04 o
  19   1   5       47.97       37.53      3.02 o
  20   1   5      183.35      159.96      3.18 o
  21   1   5      307.52      323.46      4.50 o
   0   2   5     2072.08     1818.59     10.21 o
   1   2   5     2767.05     2770.03      9.99 o
   2   2   5     3246.43     2996.68      9.30 o
   3   2   5     2576.09     2373.79      7.08 o
   4   2   5      404.26      365.40      1.82 o
   5   2   5     3396.58     3225.47      8.21 o
   6   2   5     5536.77     5477.75     13.77 o
   7   2   5     8702.10     9249.90     23.23 o
   8   2   5     1301.45     1481.61      4.46 o
   9   2   5      416.72      372.35      2.08 o
  10   2   5       61.88       75.22      1.57 o
  11   2   5       30.50       32.47      1.65 o
  12   2   5      868.94      893.07      5.84 o
  13   2   5        5.47       17.51      2.17 o
  14   2   5        1.57        2.11      2.07 o
  15   2   5      136.80      117.33      3.51 o
  16   2   5     1050.43     1004.65      7.84 o
  17   2   5      644.90      607.81      7.23 o
  18   2   5      236.53      236.86      4.52 o
  19   2   5      187.09      183.38      4.36 o
  20   2   5      177.67      180.51      3.65 o
  21   2   5      320.54      287.21      4.59 o
   1   3   5       51.49       68.40      1.19 o
   2   3   5      102.58       95.38      1.01 o
   3   3   5       74.58       62.60      0.86 o
   4   3   5     6799.28     6817.14     21.15 o
   5   3   5      140.15      171.97      1.50 o
   6   3   5    13006.84    13763.03     34.96 o
   7   3   5        1.49        4.19      0.76 o
   8   3   5     4907.24     5497.15     14.12 o
   9   3   5     3410.08     3560.29      9.74 o
  10   3   5       59.66       56.78      1.66 o
  11   3   5      334.41      321.45      2.96 o
  12   3   5      505.08      437.97      4.31 o
  13   3   5      604.23      578.83      5.48 o
  14   3   5     3701.82     3610.56     18.43 o
  15   3   5     1760.26     1740.99     11.72 o
  16   3   5       15.57       19.13      2.80 o
  17   3   5       12.45       12.00      2.73 o
  18   3   5      203.70      204.27      4.30 o
  19   3   5       42.83       40.59      3.05 o
  20   3   5       54.97       28.35      2.64 o
   0   4   5     4154.95     4087.89     18.48 o
   1   4   5     1883.86     1919.66      6.03 o
   2   4   5     1799.40     1795.24      5.43 o
   3   4   5       24.11       25.76      0.74 o
   4   4   5      410.76      396.95      1.86 o
   5   4   5     4040.04     4228.24     10.35 o
   6   4   5      346.08      349.56      1.66 o
   7   4   5     3312.16     3438.28      8.89 o
   8   4   5        0.55        2.95      0.88 o
   9   4   5     1358.85     1306.97      4.71 o
  10   4   5      545.10      558.57      3.43 o
  11   4   5      418.78      391.08      3.69 o
  12   4   5      300.13      314.86      3.99 o
  13   4   5        1.70        6.39      2.23 o
  14   4   5     2687.80     2592.30     14.30 o
  15   4   5       19.06       21.72      2.67 o
  16   4   5     2622.26     2563.43     15.16 o
  17   4   5      121.13      123.42      3.44 o
  18   4   5        0.06        1.72      2.33 o
  19   4   5      216.39      229.04      4.37 o
  20   4   5       70.76       76.17      2.64 o
   1   5   5     1837.05     1848.76      5.64 o
   2   5   5      645.82      542.53      2.43 o
   3   5   5     2418.24     2359.29      6.16 o
   4   5   5     2023.70     2158.62      5.62 o
   5   5   5        1.92        2.76      0.68 o
   6   5   5     1113.68     1192.20      3.92 o
   7   5   5     2161.00     2240.57      6.70 o
   8   5   5      201.38      242.64      1.95 o
   9   5   5     1064.27     1216.88      4.93 o
  10   5   5      555.21      542.48      4.12 o
  11   5   5      189.44      174.27      3.20 o
  12   5   5        6.15       14.93      2.26 o
  13   5   5     1687.75     1681.32      9.59 o
  14   5   5     2844.99     2779.40     14.85 o
  15   5   5       50.01       65.03      2.95 o
  16   5   5      743.66      698.61      6.50 o
  17   5   5       14.65       13.71      2.47 o
  18   5   5      177.40      186.75      3.76 o
  19   5   5       49.22       47.00      3.48 o
  20   5   5       73.69       65.10      3.65 o
   0   6   5      880.80      995.83      5.18 o
   1   6   5     5011.93     5005.34     13.64 o
   2   6   5      219.32      257.70      1.94 o
   3   6   5        8.16       11.00      0.93 o
   4   6   5       23.72       20.04      1.02 o
   5   6   5     1626.75     1661.08      5.21 o
   6   6   5      689.54      714.38      3.15 o
   7   6   5     1321.82     1352.40      4.92 o
   8   6   5     1369.85     1368.36      5.64 o
   9   6   5      612.54      613.41      4.23 o
  10   6   5     1097.99     1049.14      6.71 o
  11   6   5     1093.69     1057.09      7.47 o
  12   6   5       60.22       57.31      3.30 o
  13   6   5      875.37      849.92      7.32 o
  14   6   5        0.57        1.60      2.06 o
  15   6   5      812.76      783.88      6.94 o
  16   6   5       28.91       21.04      3.08 o
  17   6   5       13.25       13.39      2.59 o
  18   6   5       86.89       84.11      4.37 o
  19   6   5       13.59       12.48      2.36 o
   1   7   5      567.85      665.77      3.19 o
   2   7   5     5843.92     5843.25     16.93 o
   3   7   5      759.68      739.85      3.29 o
   4   7   5      350.30      383.25      2.47 o
   5   7   5     1504.28     1530.28      5.45 o
   6   7   5     1054.58     1057.82      4.89 o
   7   7   5      141.23      143.61      2.32 o
   8   7   5      639.78      623.03      5.46 o
   9   7   5       98.04       98.82      2.92 o
  10   7   5      368.45      371.83      4.46 o
  11   7   5      861.07      872.56      6.97 o
  12   7   5     1922.46     1946.08     11.47 o
  13   7   5       29.77       38.33      3.07 o
  14   7   5      796.00      816.68      7.40 o
  15   7   5      393.09      376.41      5.26 o
  16   7   5      167.35      203.67      4.15 o
  17   7   5       15.79       15.59      2.13 o
  18   7   5      115.99       90.81      2.61 o
   0   8   5      947.40      808.77      6.02 o
   1   8   5       23.90       26.27      1.62 o
   2   8   5      540.37      484.39      3.67 o
   3   8   5      738.52      771.17      4.64 o
   4   8   5      469.94      450.25      3.67 o
   5   8   5        1.29        8.74      1.88 o
   6   8   5      248.53      218.07      3.67 o
   7   8   5     1298.49     1273.81      8.08 o
   8   8   5       12.56       16.56      2.37 o
   9   8   5      260.47      265.51      4.30 o
  10   8   5      364.64      378.47      4.76 o
  11   8   5      479.08      495.56      5.83 o
  12   8   5     1633.92     1574.89     10.81 o
  13   8   5       99.01      101.70      4.34 o
  14   8   5     2121.35     2177.91     14.96 o
  15   8   5       96.60      109.65      3.73 o
  16   8   5      375.94      367.58      5.19 o
  17   8   5        4.19        6.09      1.96 o
   1   9   5      257.76      244.43      3.84 o
   2   9   5       30.85       41.73      2.68 o
   3   9   5       23.25       15.37      2.10 o
   4   9   5      135.92      147.83      3.03 o
   5   9   5      323.54      309.90      4.02 o
   6   9   5      337.87      328.54      4.61 o
   7   9   5      510.54      512.74      5.14 o
   8   9   5      263.96      259.95      4.34 o
   9   9   5        1.70        1.48      2.10 o
  10   9   5       54.55       53.22      3.20 o
  11   9   5      191.60      200.12      4.34 o
  12   9   5      195.53      188.32      4.39 o
  13   9   5      933.89      903.75      8.37 o
  14   9   5       49.29       53.13      3.46 o
  15   9   5      738.89      786.19      8.35 o
  16   9   5      870.50      936.42      7.79 o
   0  10   5     1165.43     1080.51     12.10 o
   1  10   5     3996.88     3869.83     20.75 o
   2  10   5     1190.11     1154.65      9.02 o
   3  10   5       30.56       30.20      2.93 o
   4  10   5      676.27      622.69      5.79 o
   5  10   5        2.49        3.88      2.13 o
   6  10   5      831.74      848.27      6.78 o
   7  10   5        0.12        4.94      2.41 o
   8  10   5       47.46       60.42      3.17 o
   9  10   5      128.98      126.97      3.71 o
  10  10   5      137.28      136.05      3.63 o
  11  10   5        3.40        5.62      2.49 o
  12  10   5       39.45       50.00      3.34 o
  13  10   5      109.87      102.87      3.22 o
  14  10   5      716.66      713.77      6.98 o
  15  10   5      381.02      404.96      4.91 o
   1  11   5        1.18       -1.04      3.27 o
   2  11   5      120.68      144.74      4.49 o
   3  11   5      340.00      288.68      4.37 o
   4  11   5      351.99      324.86      4.69 o
   5  11   5        4.67        6.75      2.13 o
   6  11   5      740.05      715.14      6.21 o
   7  11   5       79.47       89.92      3.32 o
   8  11   5      219.68      220.97      4.27 o
   9  11   5        7.26        6.37      2.45 o
  10  11   5      348.77      317.49      4.64 o
  11  11   5      416.03      453.70      5.11 o
  12  11   5       64.92       64.37      4.26 o
  13  11   5      336.12      304.53      4.60 o
  14  11   5        4.50        3.42      2.21 o
   0  12   5     1562.23     1527.67     16.68 o
   1  12   5      603.40      617.05      7.05 o
   2  12   5      261.44      230.70      5.58 o
   3  12   5      345.53      390.54      5.29 o
   4  12   5       74.32       82.13      3.00 o
   5  12   5      389.56      402.78      4.71 o
   6  12   5      124.01      103.32      3.13 o
   7  12   5        0.84        2.28      2.14 o
   8  12   5      167.00      162.27      3.48 o
   9  12   5      218.73      207.04      3.63 o
  10  12   5        7.17        3.97      1.95 o
  11  12   5        0.00        1.49      1.48 o
  12  12   5       23.06       13.11      2.33 o
   1  13   5      427.15      413.48      5.79 o
   2  13   5      713.85      737.10      8.94 o
   3  13   5      809.67      743.12      6.31 o
   4  13   5       29.38       17.41      2.28 o
   5  13   5       11.15       10.49      2.04 o
   6  13   5       86.34       87.59      2.79 o
   7  13   5       17.88       15.72      2.23 o
   8  13   5      216.93      216.23      3.42 o
   9  13   5       27.19       13.68      1.92 o
  10  13   5        2.61        4.77      2.27 o
   0  14   5      220.66      245.94      6.07 o
   1  14   5       54.42       37.44      2.81 o
   2  14   5      339.22      349.50      6.45 o
   3  14   5     1021.46     1015.68      7.11 o
   4  14   5       25.11       24.09      2.17 o
   5  14   5       23.97       14.59      2.32 o
   6  14   5       33.73       21.73      2.52 o
   0   0   6    14023.88    13953.79     87.61 o
   1   0   6    29283.61    27954.47    154.39 o
   2   0   6    35104.36    35206.45    171.46 o
   3   0   6    43426.71    43395.05    232.34 o
   4   0   6    18667.48    18903.30     92.98 o
   5   0   6    18755.87    18555.52     95.69 o
   6   0   6        5.24       11.93      1.48 o
   7   0   6     2451.88     2579.11     10.28 o
   8   0   6     4079.96     3675.21     13.72 o
   9   0   6      810.61      963.50      5.25 o
  10   0   6       55.62       82.22      2.31 o
  11   0   6      203.39      183.94      2.89 o
  12   0   6     3517.76     3488.64     20.97 o
  13   0   6      408.94      420.83     11.54 o
  14   0   6      827.81      836.92     10.24 o
  15   0   6      103.08       96.70      4.89 o
  16   0   6      310.10      359.02      8.63 o
  17   0   6      312.01      237.28      6.61 o
  18   0   6      605.46      643.56      9.55 o
  19   0   6      138.61      123.37      4.69 o
  20   0   6        0.25        1.52      2.38 o
  21   0   6        2.88        2.63      3.34 o
   1   1   6       22.32       24.32      0.64 o
   2   1   6    70831.08    72752.73    321.10 o
   3   1   6    13143.71    13188.44     49.57 o
   4   1   6    10318.86    10625.41     36.79 o
   5   1   6    14584.43    15037.63     65.77 o
   6   1   6       31.31       39.30      0.78 o
   7   1   6    10987.28    11574.26     29.12 o
   8   1   6      412.34      380.48      1.88 o
   9   1   6      119.26      103.36      1.51 o
  10   1   6      499.13      470.69      2.81 o
  11   1   6      709.37      685.35      3.66 o
  12   1   6       66.27       67.81      2.23 o
  13   1   6       44.28       61.21      2.78 o
  14   1   6      132.98      125.24      3.50 o
  15   1   6      158.27      172.85      3.93 o
  16   1   6       24.17       14.25      2.46 o
  17   1   6      175.17      167.27      4.88 o
  18   1   6      303.71      303.39      4.77 o
  19   1   6       22.71       21.09      3.16 o
  20   1   6        0.37        1.38      1.82 o
  21   1   6       54.62       59.51      4.27 o
   0   2   6      405.36      386.89      2.50 o
   1   2   6     6414.02     6311.14     22.18 o
   2   2   6    10943.61    10915.62     41.71 o
   3   2   6       78.88       48.42      0.86 o
   4   2   6       90.15       99.30      1.09 o
   5   2   6     3675.42     3442.22      9.92 o
   6   2   6     1801.13     1803.43      5.77 o
   7   2   6     5868.30     6089.58     18.84 o
   8   2   6     6349.58     6639.20     17.09 o
   9   2   6     6377.82     6568.17     18.53 o
  10   2   6      137.36      157.69      1.83 o
  11   2   6      809.39      812.77      4.26 o
  12   2   6     3518.99     3329.35     15.00 o
  13   2   6      251.87      237.16      3.91 o
  14   2   6      193.86      176.31      4.07 o
  15   2   6       88.64       96.84      3.65 o
  16   2   6       30.08       17.42      3.08 o
  17   2   6       46.55       56.00      3.46 o
  18   2   6      776.89      777.94      7.50 o
  19   2   6      184.25      191.74      3.92 o
  20   2   6        6.32        4.17      1.82 o
  21   2   6        3.92        2.37      2.25 o
   1   3   6     8656.49     8840.92     27.40 o
   2   3   6     4378.23     4223.48     14.18 o
   3   3   6      139.55      152.20      1.21 o
   4   3   6      896.25      818.77      2.61 o
   5   3   6     2101.62     2072.77      6.13 o
   6   3   6      549.10      669.07      2.86 o
   7   3   6     7357.66     7636.43     19.40 o
   8   3   6       58.52       57.33      1.27 o
   9   3   6       33.15       26.68      1.21 o
  10   3   6     1124.04     1087.70      4.36 o
  11   3   6      882.94      885.43      5.46 o
  12   3   6      124.40      142.72      3.10 o
  13   3   6        0.23        3.58      2.07 o
  14   3   6     4587.09     4410.02     22.80 o
  15   3   6      238.78      217.61      4.38 o
  16   3   6      138.84      167.53      3.95 o
  17   3   6      215.31      203.21      4.11 o
  18   3   6        5.48        6.17      2.51 o
  19   3   6      268.02      289.01      4.11 o
  20   3   6        2.16        2.03      1.96 o
   0   4   6     6043.83     5966.03     21.38 o
   1   4   6     2986.75     2740.69      7.83 o
   2   4   6       24.81       28.70      1.61 o
   3   4   6     1089.32     1099.07      3.18 o
   4   4   6      198.07      188.42      1.77 o
   5   4   6     1294.95     1405.22      4.12 o
   6   4   6     1704.48     1711.09      4.99 o
   7   4   6      500.73      554.21      2.49 o
   8   4   6      498.88      469.63      2.45 o
   9   4   6     4126.27     4272.85     12.88 o
  10   4   6      440.90      437.69      3.20 o
  11   4   6     1031.25     1030.07      6.66 o
  12   4   6      154.04      148.48      3.19 o
  13   4   6      719.49      734.06      5.98 o
  14   4   6     2792.35     2800.31     15.15 o
  15   4   6      143.72      141.63      3.86 o
  16   4   6       44.81       41.20      2.92 o
  17   4   6        8.55        7.96      2.57 o
  18   4   6      575.21      564.39      5.55 o
  19   4   6        3.29        6.40      2.22 o
  20   4   6      330.93      360.13      4.58 o
   1   5   6     2111.95     2090.47      6.21 o
   2   5   6       84.76      101.69      1.31 o
   3   5   6      262.02      241.97      1.52 o
   4   5   6      479.06      463.34      2.47 o
   5   5   6       31.96       35.22      1.14 o
   6   5   6     2228.13     2305.38      6.85 o
   7   5   6      117.18      108.08      1.59 o
   8   5   6      816.66      795.60      3.70 o
   9   5   6     1142.09     1154.36      5.41 o
  10   5   6      488.22      550.68      4.58 o
  11   5   6      108.65      110.29      3.31 o
  12   5   6      283.26      268.30      4.46 o
  13   5   6      233.80      221.26      4.15 o
  14   5   6       73.72       86.20      3.59 o
  15   5   6       51.45       55.29      3.12 o
  16   5   6      100.82       84.32      3.58 o
  17   5   6       38.09       37.00      2.92 o
  18   5   6      136.15      147.00      5.67 o
  19   5   6       54.47       70.00      4.58 o
   0   6   6     8022.99     8353.94     43.37 o
   1   6   6      678.99      633.81      2.80 o
   2   6   6      719.74      685.62      2.83 o
   3   6   6      204.33      226.36      1.78 o
   4   6   6       14.47       10.32      1.02 o
   5   6   6     2455.95     2545.73      8.43 o
   6   6   6     1932.37     2049.74      6.63 o
   7   6   6     1491.49     1457.17      5.71 o
   8   6   6      964.97      975.61      5.33 o
   9   6   6      182.58      199.97      2.97 o
  10   6   6      606.43      581.12      5.22 o
  11   6   6       25.47       26.21      2.94 o
  12   6   6      305.81      300.37      4.52 o
  13   6   6     3957.73     3903.75     20.18 o
  14   6   6      594.89      555.95      5.65 o
  15   6   6      885.29      805.89      6.80 o
  16   6   6      133.18      140.97      4.41 o
  17   6   6       68.26       60.42      3.08 o
  18   6   6        0.32        1.38      1.88 o
  19   6   6       94.40       84.93      3.33 o
   1   7   6      716.73      766.30      3.32 o
   2   7   6      629.91      677.98      3.11 o
   3   7   6      347.67      332.36      2.33 o
   4   7   6        3.09        3.19      1.03 o
   5   7   6       18.02       24.46      1.45 o
   6   7   6        5.99        4.54      1.42 o
   7   7   6      568.71      609.83      4.69 o
   8   7   6       22.36       33.19      2.14 o
   9   7   6      658.08      653.34      5.01 o
  10   7   6      285.25      326.26      4.44 o
  11   7   6      585.48      520.41      5.90 o
  12   7   6       22.94       27.23      3.05 o
  13   7   6     2095.26     2087.09     12.31 o
  14   7   6      211.01      199.07      4.19 o
  15   7   6       14.15       10.51      2.53 o
  16   7   6      841.59      838.61      6.97 o
  17   7   6       28.39       32.31      2.46 o
  18   7   6       93.03       93.60      3.49 o
   0   8   6        1.54        9.96      1.83 o
   1   8   6      697.75      730.00      4.49 o
   2   8   6       70.79       73.10      1.84 o
   3   8   6      204.06      180.50      2.59 o
   4   8   6       56.27       55.90      1.95 o
   5   8   6      441.41      463.94      4.11 o
   6   8   6     1070.84     1042.55      6.70 o
   7   8   6       82.15       92.49      2.92 o
   8   8   6     2818.82     2698.91     14.78 o
   9   8   6       15.92       17.17      2.45 o
  10   8   6      205.60      199.98      4.02 o
  11   8   6        4.84        5.76      2.63 o
  12   8   6     1374.07     1340.14     10.15 o
  13   8   6     2770.96     2813.08     17.33 o
  14   8   6     1275.44     1262.20      8.97 o
  15   8   6       33.74       30.35      2.55 o
  16   8   6       11.02        9.64      2.10 o
  17   8   6      119.69      111.33      3.46 o
   1   9   6      412.27      398.60      4.31 o
   2   9   6       64.53       81.27      2.97 o
   3   9   6      722.60      673.11      5.21 o
   4   9   6        3.68        8.19      2.14 o
   5   9   6      632.67      610.44      5.36 o
   6   9   6     1881.75     1876.44     10.72 o
   7   9   6      575.74      548.08      5.54 o
   8   9   6       15.17       17.99      2.40 o
   9   9   6       64.02       55.35      3.26 o
  10   9   6      330.34      365.12      4.85 o
  11   9   6       19.80       20.36      3.25 o
  12   9   6       91.89       99.34      3.92 o
  13   9   6        4.13       10.63      2.96 o
  14   9   6       90.24       98.76      4.07 o
  15   9   6      107.27      130.35      3.69 o
  16   9   6      565.98      555.54      5.55 o
   0  10   6     9534.81     9267.17     66.45 o
   1  10   6     1858.93     1871.27     17.18 o
   2  10   6     1745.54     1750.27     18.92 o
   3  10   6      322.16      306.36      4.57 o
   4  10   6        5.18        5.94      2.39 o
   5  10   6       12.66       16.46      2.64 o
   6  10   6      689.25      677.74      6.22 o
   7  10   6      532.62      496.06      5.62 o
   8  10   6      515.69      520.60      5.36 o
   9  10   6      162.39      146.49      3.84 o
  10  10   6       35.54       55.11      3.00 o
  11  10   6       69.79       77.32      3.37 o
  12  10   6      311.36      309.19      4.78 o
  13  10   6      179.76      181.15      4.17 o
  14  10   6      345.01      397.57      4.83 o
  15  10   6       81.37       75.48      4.23 o
   1  11   6      687.24      703.23      7.57 o
   2  11   6       85.68       87.30      3.65 o
   3  11   6      553.08      538.64      5.77 o
   4  11   6        1.32        1.88      2.19 o
   5  11   6        1.52        2.22      2.05 o
   6  11   6      299.30      288.98      5.02 o
   7  11   6      116.18      123.95      3.39 o
   8  11   6     1175.70     1160.34      8.04 o
   9  11   6        0.40        5.46      2.20 o
  10  11   6      232.69      209.33      3.69 o
  11  11   6        4.51        3.78      2.18 o
  12  11   6      433.49      459.04      5.07 o
  13  11   6      107.85      131.10      3.52 o
  14  11   6      228.31      250.28      4.71 o
   0  12   6      976.25     1031.23     12.11 o
   1  12   6      619.17      583.08      7.42 o
   2  12   6      805.91      869.40     12.49 o
   3  12   6      120.18      115.86      4.03 o
   4  12   6       12.11       18.45      2.51 o
   5  12   6      697.28      705.21      6.22 o
   6  12   6        7.42       11.36      2.14 o
   7  12   6      572.43      567.58      5.21 o
   8  12   6      152.33      146.11      3.39 o
   9  12   6        2.07        1.19      1.76 o
  10  12   6        5.80        6.08      1.83 o
  11  12   6        5.70        3.35      1.92 o
  12  12   6        2.48        3.16      2.66 o
   1  13   6      892.29      928.68      7.91 o
   2  13   6      392.78      352.74      5.15 o
   3  13   6       91.86       74.72      3.20 o
   4  13   6        0.30        1.40      2.18 o
   5  13   6      528.60      573.78      5.20 o
   6  13   6       14.54       12.16      2.01 o
   7  13   6       12.13       14.28      2.02 o
   8  13   6       79.28       82.61      3.29 o
   9  13   6      135.48      145.07      3.44 o
   0  14   6       11.47        9.09      3.37 o
   1  14   6      181.22      217.51      3.88 o
   2  14   6       34.85       10.78      2.24 o
   3  14   6      573.45      560.16      5.72 o
   4  14   6       75.31       56.67      3.52 o
   5  14   6        0.01       -0.39      1.98 o
   6  14   6       10.17        6.00      2.07 o
   1   1   7    34914.96    34050.71    138.55 o
   2   1   7        0.72        7.19      0.69 o
   3   1   7     2467.95     2263.72      7.42 o
   4   1   7       27.25       31.40      0.71 o
   5   1   7     4755.14     5028.69     15.80 o
   6   1   7      119.98      104.99      1.20 o
   7   1   7    13946.83    14823.72     43.89 o
   8   1   7     3037.09     3498.58     10.33 o
   9   1   7      995.56      934.88      3.74 o
  10   1   7       16.27       16.69      1.30 o
  11   1   7     4567.61     4747.57     20.22 o
  12   1   7       74.00       70.49      2.29 o
  13   1   7     1642.37     1546.57      9.47 o
  14   1   7        0.88        3.63      2.20 o
  15   1   7        1.96        3.24      2.34 o
  16   1   7      515.51      489.37      5.72 o
  17   1   7       16.79       38.79      3.10 o
  18   1   7      140.45      145.59      3.90 o
  19   1   7       32.53       24.63      2.89 o
  20   1   7       73.71       79.37      3.56 o
  21   1   7      209.39      200.17      3.98 o
   0   2   7     4049.17     3595.91     19.36 o
   1   2   7     6231.58     6711.66     21.57 o
   2   2   7     9416.36     9473.34     29.94 o
   3   2   7     7613.47     7958.26     20.56 o
   4   2   7      133.20      134.90      1.28 o
   5   2   7    10385.57    10558.32     30.75 o
   6   2   7      724.67      777.11      2.62 o
   7   2   7     4108.45     4717.96     12.87 o
   8   2   7     1156.41     1274.88      4.40 o
   9   2   7       19.26       24.64      1.28 o
  10   2   7      764.19      810.26      3.65 o
  11   2   7       10.49       11.39      1.96 o
  12   2   7      592.12      575.43      4.88 o
  13   2   7     1459.40     1402.34      9.53 o
  14   2   7     2811.30     2847.97     16.23 o
  15   2   7      825.06      759.93      7.09 o
  16   2   7     2158.35     2071.87     13.16 o
  17   2   7      319.11      305.71      5.24 o
  18   2   7      468.26      463.92      6.03 o
  19   2   7      363.86      371.33      4.68 o
  20   2   7        0.88        2.08      1.85 o
   1   3   7       55.84       68.51      0.85 o
   2   3   7       45.74       34.22      0.71 o
   3   3   7    10484.36    10483.89     29.86 o
   4   3   7      328.83      317.46      1.80 o
   5   3   7     1760.16     1885.42      4.91 o
   6   3   7     3292.19     3466.87      8.84 o
   7   3   7     4652.57     4755.98     15.21 o
   8   3   7     1058.63     1143.60      3.92 o
   9   3   7       35.33       30.31      1.45 o
  10   3   7     1941.30     2024.17      7.44 o
  11   3   7     2725.97     2734.51     12.57 o
  12   3   7       71.29       76.89      2.94 o
  13   3   7     1170.89     1111.15      8.23 o
  14   3   7     2291.44     2337.10     13.95 o
  15   3   7     2259.82     2129.93     12.73 o
  16   3   7     1062.77      960.43      7.79 o
  17   3   7        5.13        8.80      2.73 o
  18   3   7      157.27      161.61      3.56 o
  19   3   7      137.81      198.74      7.17 o
  20   3   7        7.55        6.31      1.95 o
   0   4   7      258.05      236.53      2.35 o
   1   4   7      902.70      782.77      2.79 o
   2   4   7    16934.58    17978.94     55.13 o
   3   4   7      266.03      229.77      1.49 o
   4   4   7     4217.97     4395.10     11.90 o
   5   4   7       50.22       42.33      1.01 o
   6   4   7      220.20      232.83      1.70 o
   7   4   7      935.22      875.37      3.38 o
   8   4   7       89.02       90.58      1.40 o
   9   4   7      173.58      165.25      1.92 o
  10   4   7       90.53       84.49      2.21 o
  11   4   7     4259.97     4295.80     19.52 o
  12   4   7        0.15        2.30      1.90 o
  13   4   7      321.09      294.77      4.15 o
  14   4   7      430.32      426.29      5.60 o
  15   4   7       41.05       40.93      3.00 o
  16   4   7      124.66      116.99      3.40 o
  17   4   7        0.01       -1.89      2.20 o
  18   4   7       12.50       10.39      2.08 o
  19   4   7      533.07      508.47      5.08 o
  20   4   7      159.46      174.83      3.49 o
   1   5   7     6275.76     6644.85     19.47 o
   2   5   7     1629.66     1671.76      4.94 o
   3   5   7      247.48      294.85      1.89 o
   4   5   7       12.92       26.73      1.11 o
   5   5   7      502.17      502.50      2.50 o
   6   5   7       50.02       47.46      1.31 o
   7   5   7       26.35       28.42      1.30 o
   8   5   7     1383.78     1482.42      5.52 o
   9   5   7        5.61        7.99      1.62 o
  10   5   7      151.68      134.38      3.34 o
  11   5   7       25.53       34.46      2.70 o
  12   5   7      224.30      210.47      4.08 o
  13   5   7        1.82        7.44      2.58 o
  14   5   7       40.26       37.45      2.91 o
  15   5   7      272.01      276.05      4.91 o
  16   5   7       19.14       14.46      2.90 o
  17   5   7      540.47      526.96      5.62 o
  18   5   7       59.61       49.07      4.04 o
  19   5   7       54.26       80.35      3.31 o
   0   6   7     1683.98     1583.75      7.55 o
   1   6   7     5354.95     5486.18     22.10 o
   2   6   7       11.72       15.20      1.02 o
   3   6   7       40.16       67.76      1.41 o
   4   6   7     1460.23     1459.12      5.04 o
   5   6   7      464.84      537.29      2.84 o
   6   6   7      715.20      705.45      3.46 o
   7   6   7      310.87      318.13      2.68 o
   8   6   7      263.06      282.41      3.01 o
   9   6   7     2399.03     2320.71     11.26 o
  10   6   7      655.23      631.06      5.77 o
  11   6   7      117.91      110.84      3.57 o
  12   6   7     1697.85     1644.87     10.63 o
  13   6   7     1174.02     1151.76      8.55 o
  14   6   7      561.28      589.38      5.97 o
  15   6   7      115.82      104.52      3.25 o
  16   6   7     1053.46     1095.65      8.90 o
  17   6   7       56.18       50.14      3.16 o
  18   6   7       70.97       72.73      3.71 o
  19   6   7      218.12      253.02      4.22 o
   1   7   7      428.44      383.27      2.61 o
   2   7   7       67.66       66.66      1.51 o
   3   7   7       22.74       38.71      1.32 o
   4   7   7       17.08       30.89      1.37 o
   5   7   7      277.66      227.23      2.42 o
   6   7   7      731.03      739.77      4.82 o
   7   7   7        0.32        3.43      1.81 o
   8   7   7       31.18       52.47      2.44 o
   9   7   7      518.15      524.38      5.18 o
  10   7   7        1.43        3.94      2.50 o
  11   7   7      365.17      367.86      5.44 o
  12   7   7      596.63      564.29      6.18 o
  13   7   7      443.47      457.31      5.80 o
  14   7   7       10.41       19.48      2.69 o
  15   7   7       20.33       20.19      2.34 o
  16   7   7        9.17        5.78      2.19 o
  17   7   7      582.96      615.38      5.49 o
  18   7   7        9.02        3.35      1.75 o
   0   8   7        6.51        2.36      2.78 o
   1   8   7      301.98      296.46      2.92 o
   2   8   7     1014.74     1020.51      4.92 o
   3   8   7        0.01        2.92      1.40 o
   4   8   7      659.48      640.40      4.44 o
   5   8   7       32.17       29.94      2.10 o
   6   8   7      117.06      123.80      2.86 o
   7   8   7      725.23      684.86      5.55 o
   8   8   7       81.50       75.49      2.84 o
   9   8   7      147.86      143.22      3.35 o
  10   8   7      582.46      573.72      5.46 o
  11   8   7      271.21      250.46      4.88 o
  12   8   7        4.18        7.68      2.60 o
  13   8   7      152.22      159.65      4.19 o
  14   8   7      304.21      335.29      4.98 o
  15   8   7      895.45      907.68      7.04 o
  16   8   7       54.53       59.67      2.80 o
  17   8   7      161.74      165.52      3.69 o
   1   9   7     1440.41     1458.77      9.10 o
   2   9   7      320.62      307.33      4.14 o
   3   9   7      831.68      796.42      5.83 o
   4   9   7        0.10        2.48      2.07 o
   5   9   7      857.40      859.64      7.10 o
   6   9   7        1.26        1.77      2.10 o
   7   9   7        5.11        7.21      2.30 o
   8   9   7       30.55       39.36      2.64 o
   9   9   7      494.04      536.99      5.57 o
  10   9   7       15.52        8.61      2.36 o
  11   9   7      195.55      184.71      4.61 o
  12   9   7      156.85      152.90      4.14 o
  13   9   7       37.39       28.96      2.99 o
  14   9   7        1.71        1.60      2.50 o
  15   9   7       78.68       67.50      4.48 o
  16   9   7       82.87       81.17      3.35 o
   0  10   7       20.25       27.38      4.43 o
   1  10   7     2491.33     2446.61     15.23 o
   2  10   7     1402.60     1322.60     11.12 o
   3  10   7       23.71       26.70      2.62 o
   4  10   7      275.58      265.12      4.15 o
   5  10   7     1113.67     1069.09      8.33 o
   6  10   7      666.02      665.88      6.59 o
   7  10   7       70.10       68.55      3.15 o
   8  10   7       12.36       13.61      2.64 o
   9  10   7      317.29      333.21      4.71 o
  10  10   7       19.77       32.83      2.88 o
  11  10   7       13.08       12.54      2.61 o
  12  10   7      389.98      388.92      4.93 o
  13  10   7      726.80      777.47      6.76 o
  14  10   7       27.94       20.80      2.34 o
  15  10   7       10.36        7.39      2.65 o
   1  11   7      234.94      280.81      4.97 o
   2  11   7      278.32      289.24      4.91 o
   3  11   7       98.96       97.57      3.60 o
   4  11   7      699.22      663.87      6.13 o
   5  11   7       30.34       35.28      2.79 o
   6  11   7      260.99      265.71      4.25 o
   7  11   7        8.35        6.62      2.20 o
   8  11   7       24.14       33.36      2.65 o
   9  11   7      146.22      150.56      3.48 o
  10  11   7      189.09      181.39      3.76 o
  11  11   7      288.12      264.27      3.66 o
  12  11   7      136.63      167.57      6.89 o
  13  11   7       59.45       67.32      6.03 o
   0  12   7      121.70      118.81      5.71 o
   1  12   7      868.98      885.81      7.62 o
   2  12   7      241.46      253.00      4.39 o
   3  12   7        2.27        1.52      2.09 o
   4  12   7       79.71       76.10      3.30 o
   5  12   7      100.41      119.05      3.31 o
   6  12   7       18.74       24.37      2.52 o
   7  12   7       41.37       42.35      2.60 o
   8  12   7      459.87      491.12      4.66 o
   9  12   7        0.04        0.20      1.49 o
  10  12   7       42.18       37.84      1.99 o
  11  12   7        8.26        5.47      2.35 o
   1  13   7      653.09      653.78      6.07 o
   2  13   7       52.01       41.78      3.38 o
   3  13   7        3.42       -0.27      1.80 o
   4  13   7       25.93       16.26      2.57 o
   5  13   7       34.45       31.45      2.60 o
   6  13   7        0.22       -0.04      1.42 o
   7  13   7      216.50      236.38      3.09 o
   8  13   7       69.44       68.36      5.83 o
   9  13   7       64.40       55.13      4.55 o
   0  14   7       14.03       13.45      3.15 o
   1  14   7        9.63        3.48      2.06 o
   2  14   7      352.41      402.00      4.94 o
   3  14   7      113.34      108.32      3.67 o
   4  14   7       35.77       12.09      2.44 o
   5  14   7       25.28       18.74      2.81 o
   0   0   8     4229.08     4424.21     39.95 o
   1   0   8     6071.94     5909.47     29.41 o
   2   0   8    10094.09    10422.93     56.74 o
   3   0   8     5431.76     5549.22     28.21 o
   4   0   8     7359.80     7653.89     40.33 o
   5   0   8     2604.30     2588.79     14.58 o
   6   0   8        4.63        6.17      1.27 o
   7   0   8     9038.14    10380.71     43.53 o
   8   0   8     3498.69     3876.27     15.87 o
   9   0   8     1957.43     1939.18      9.21 o
  10   0   8       32.61       36.88      2.00 o
  11   0   8      238.30      252.73      3.69 o
  12   0   8     1732.08     1667.26     12.28 o
  13   0   8      461.85      412.33      6.36 o
  14   0   8       43.03       55.99      4.73 o
  15   0   8     2678.49     2661.69     20.76 o
  16   0   8      160.26      145.43      5.61 o
  17   0   8     2485.81     2332.19     20.12 o
  18   0   8      345.01      338.76      6.24 o
  19   0   8       60.07       54.11      3.98 o
  20   0   8      511.61      491.42      7.11 o
   1   1   8       13.91       28.70      0.69 o
   2   1   8     9326.33     9624.29     37.98 o
   3   1   8     7309.59     7244.78     22.14 o
   4   1   8      647.28      646.99      2.08 o
   5   1   8    24877.02    26243.22    104.74 o
   6   1   8     1510.91     1633.59      5.52 o
   7   1   8       73.14       68.39      1.08 o
   8   1   8     2703.03     2804.42      8.36 o
   9   1   8     3014.66     2820.60     10.74 o
  10   1   8       71.75       71.51      1.89 o
  11   1   8     1193.41     1286.71      5.82 o
  12   1   8        0.99        4.02      1.83 o
  13   1   8      475.71      463.06      4.96 o
  14   1   8      455.88      436.21      5.19 o
  15   1   8       51.53       50.22      3.14 o
  16   1   8      136.87      153.29      4.18 o
  17   1   8       45.61       66.16      3.63 o
  18   1   8       43.08       39.80      2.86 o
  19   1   8        0.84        1.25      2.17 o
  20   1   8       93.04      107.37      2.99 o
   0   2   8      378.15      419.28      2.99 o
   1   2   8      218.24      251.89      1.24 o
   2   2   8      450.43      469.52      1.99 o
   3   2   8      696.06      682.99      2.57 o
   4   2   8      697.45      659.89      2.38 o
   5   2   8      735.28      706.80      2.46 o
   6   2   8     2719.58     2833.38      7.56 o
   7   2   8      202.51      209.40      2.41 o
   8   2   8      139.86      184.49      1.83 o
   9   2   8     2640.09     2799.36      8.56 o
  10   2   8       56.79       50.62      1.57 o
  11   2   8      192.05      154.66      2.65 o
  12   2   8      342.23      333.23      4.37 o
  13   2   8       44.20       44.88      3.06 o
  14   2   8      375.06      339.48      4.90 o
  15   2   8      441.71      456.71      5.85 o
  16   2   8       56.13       60.80      3.26 o
  17   2   8     1506.64     1454.34     10.13 o
  18   2   8       12.66       15.92      2.69 o
  19   2   8      396.42      392.83      4.63 o
  20   2   8       33.35       24.47      2.18 o
   1   3   8      247.95      218.42      1.23 o
   2   3   8      133.72      106.28      1.06 o
   3   3   8      412.04      405.03      2.22 o
   4   3   8      841.12      870.91      3.12 o
   5   3   8      317.44      301.54      2.32 o
   6   3   8      300.61      280.68      1.72 o
   7   3   8      507.56      624.53      2.69 o
   8   3   8      838.62      824.62      3.79 o
   9   3   8      391.08      402.77      2.68 o
  10   3   8       10.28        2.13      1.27 o
  11   3   8     1995.16     1911.17     10.06 o
  12   3   8     2085.20     2044.20     11.71 o
  13   3   8     5468.83     5294.98     27.25 o
  14   3   8      381.85      356.22      4.91 o
  15   3   8        7.92       19.53      2.72 o
  16   3   8       50.75       97.15      4.04 o
  17   3   8        0.38        3.89      2.06 o
  18   3   8       49.05       48.00      2.77 o
  19   3   8       28.23       15.64      2.31 o
  20   3   8      953.36     1058.95      6.86 o
   0   4   8       79.69       79.66      2.04 o
   1   4   8        0.22        6.01      0.85 o
   2   4   8     1398.20     1503.27      4.78 o
   3   4   8     1656.33     1492.67      4.37 o
   4   4   8      393.94      396.02      1.85 o
   5   4   8      586.82      629.94      2.54 o
   6   4   8     3266.00     3508.53      9.84 o
   7   4   8      166.76      126.07      1.55 o
   8   4   8       23.94       39.51      1.35 o
   9   4   8     2475.87     2440.22      9.29 o
  10   4   8      886.61      823.23      5.06 o
  11   4   8      660.91      599.30      4.86 o
  12   4   8      766.48      703.57      5.59 o
  13   4   8      394.84      413.82      5.07 o
  14   4   8      295.51      302.03      4.61 o
  15   4   8       12.62       18.25      2.58 o
  16   4   8      444.38      410.43      4.65 o
  17   4   8      212.97      185.07      3.84 o
  18   4   8      232.45      225.78      3.58 o
  19   4   8        0.59        0.56      1.55 o
  20   4   8       58.83       92.63      3.31 o
   1   5   8       88.43      116.23      1.92 o
   2   5   8       33.73       37.76      0.99 o
   3   5   8     2072.11     2266.76      6.83 o
   4   5   8      121.82      126.25      1.48 o
   5   5   8        0.92        2.59      0.95 o
   6   5   8       43.44       65.62      1.49 o
   7   5   8      242.76      250.01      2.15 o
   8   5   8     3120.19     3116.23     11.90 o
   9   5   8     2487.27     2321.65     11.25 o
  10   5   8      898.09      861.59      6.48 o
  11   5   8       34.41       47.49      2.81 o
  12   5   8       62.68       62.50      3.28 o
  13   5   8       39.68       38.62      2.89 o
  14   5   8      119.77      123.85      3.92 o
  15   5   8      638.63      648.44      7.25 o
  16   5   8      518.36      533.23      5.66 o
  17   5   8      958.52     1019.58      8.32 o
  18   5   8       14.60       10.27      2.36 o
  19   5   8      108.75      115.47      3.01 o
   0   6   8      750.70      832.74      4.70 o
   1   6   8     5006.72     5370.82     15.66 o
   2   6   8     1990.21     2037.35      8.01 o
   3   6   8        3.21        1.02      0.94 o
   4   6   8        3.02        3.42      1.01 o
   5   6   8      105.82      121.78      1.88 o
   6   6   8       12.20       24.01      1.50 o
   7   6   8     1406.86     1457.50      6.70 o
   8   6   8      816.24      741.14      5.30 o
   9   6   8     1082.19     1085.78      7.45 o
  10   6   8       88.61       96.57      3.28 o
  11   6   8     4272.21     4153.98     21.37 o
  12   6   8      415.51      373.96      4.91 o
  13   6   8      576.37      588.13      5.80 o
  14   6   8     2212.47     2156.47     12.54 o
  15   6   8       13.11       21.72      2.76 o
  16   6   8       98.10      104.40      3.71 o
  17   6   8        1.22        2.13      1.94 o
  18   6   8       96.80      105.44      3.09 o
  19   6   8      117.99      142.88      4.55 o
   1   7   8     1132.97      990.14      4.48 o
   2   7   8        0.04        2.82      1.05 o
   3   7   8     1607.51     1559.66      5.92 o
   4   7   8       29.53       31.15      1.49 o
   5   7   8     2147.02     2081.45      8.89 o
   6   7   8      310.37      324.26      3.63 o
   7   7   8      312.22      310.45      3.60 o
   8   7   8        2.20        2.30      1.73 o
   9   7   8      324.48      350.64      4.58 o
  10   7   8       31.58       36.51      2.79 o
  11   7   8      139.83      147.48      4.73 o
  12   7   8        6.84        6.18      2.55 o
  13   7   8        0.83        5.43      2.37 o
  14   7   8     1379.34     1361.90      8.80 o
  15   7   8      382.70      434.79      4.58 o
  16   7   8      125.90      140.15      3.20 o
  17   7   8      215.77      209.10      3.86 o
  18   7   8      145.92      200.46      4.04 o
   0   8   8     7689.38     7624.57     51.43 o
   1   8   8      283.39      288.56      3.25 o
   2   8   8      254.04      211.39      2.54 o
   3   8   8        8.04        5.21      1.66 o
   4   8   8      659.56      637.11      5.09 o
   5   8   8        1.84        1.67      1.66 o
   6   8   8      770.08      745.65      5.71 o
   7   8   8        4.83        6.96      1.99 o
   8   8   8     1628.15     1492.62      8.85 o
   9   8   8     1352.56     1214.26      7.72 o
  10   8   8      222.94      222.69      4.55 o
  11   8   8      653.38      675.34      6.84 o
  12   8   8      232.06      236.65      5.65 o
  13   8   8       77.43       97.75      3.57 o
  14   8   8       21.62       17.98      2.50 o
  15   8   8      524.31      547.61      5.40 o
  16   8   8        5.93        6.52      1.97 o
  17   8   8      363.25      391.26     11.94 o
   1   9   8     1029.76     1017.98      7.42 o
   2   9   8        0.60       -0.27      1.73 o
   3   9   8      576.65      575.19      4.92 o
   4   9   8     1507.43     1404.09      9.57 o
   5   9   8      253.47      239.67      4.21 o
   6   9   8     1491.14     1522.30      9.93 o
   7   9   8      883.74      800.08      6.39 o
   8   9   8     1105.14     1049.74      7.73 o
   9   9   8      138.68      109.95      3.37 o
  10   9   8       10.87       10.14      2.59 o
  11   9   8      965.64     1016.90      8.39 o
  12   9   8      789.54      804.14      7.55 o
  13   9   8        9.68        8.36      2.55 o
  14   9   8       13.83       13.08      3.02 o
  15   9   8       25.75       23.30      2.31 o
  16   9   8       62.50       76.48      4.43 o
   0  10   8       53.66       62.03      4.92 o
   1  10   8     3052.73     2971.52     16.92 o
   2  10   8      641.05      601.69      5.66 o
   3  10   8       19.72       12.75      2.52 o
   4  10   8      231.09      226.94      4.21 o
   5  10   8      131.26      130.20      3.55 o
   6  10   8       93.73       95.75      3.19 o
   7  10   8     1191.19     1152.70      7.99 o
   8  10   8     1109.01     1050.15      8.28 o
   9  10   8      429.67      420.39      5.68 o
  10  10   8       18.83       19.12      2.93 o
  11  10   8       11.62       12.65      2.65 o
  12  10   8        0.01        0.04      2.02 o
  13  10   8      602.17      660.55      5.94 o
  14  10   8       31.67       42.27      5.79 o
  15  10   8       58.80       75.97      4.93 o
   1  11   8     2231.16     2170.85     12.55 o
   2  11   8        0.05        2.92      2.49 o
   3  11   8       39.68       38.31      3.29 o
   4  11   8       18.63       22.52      2.73 o
   5  11   8       55.54       74.74      3.64 o
   6  11   8      318.84      356.31      4.74 o
   7  11   8     1236.27     1249.10      8.46 o
   8  11   8       30.48       31.95      2.51 o
   9  11   8      135.91      143.02      3.20 o
  10  11   8       58.99       58.16      2.79 o
  11  11   8     1003.39     1033.81      7.57 o
  12  11   8       87.43      101.84      3.17 o
  13  11   8       49.57       37.73      4.11 o
   0  12   8      119.70      139.98      5.54 o
   1  12   8       32.02       42.58      3.11 o
   2  12   8        4.35        9.01      2.16 o
   3  12   8        0.22        0.41      2.10 o
   4  12   8      140.83      162.99      4.29 o
   5  12   8       14.07       18.21      2.39 o
   6  12   8       80.15       77.65      2.73 o
   7  12   8        3.66        3.56      1.81 o
   8  12   8      417.22      393.20      4.02 o
   9  12   8       22.15       19.20      2.12 o
  10  12   8        0.32        2.93      1.81 o
  11  12   8        1.69        1.57      1.97 o
   1  13   8       50.95       56.59      2.72 o
   2  13   8      224.42      215.49      4.09 o
   3  13   8     1081.00     1119.42      8.99 o
   4  13   8       55.26       27.10      2.96 o
   5  13   8      110.70       96.52      5.74 o
   6  13   8      285.54      306.50      4.44 o
   7  13   8       34.25       34.87      2.32 o
   8  13   8      202.13      230.31      4.60 o
   9  13   8      184.92      151.23      4.36 o
   0  14   8        1.49        2.58      2.36 o
   1  14   8       21.08       17.06      2.64 o
   2  14   8      135.50      128.87      3.59 o
   3  14   8       72.07       64.30      5.47 o
   4  14   8      146.24      157.55      3.61 o
   5  14   8      458.00      533.64      8.43 o
   1   1   9        7.58        8.65      0.63 o
   2   1   9       21.89       26.74      0.63 o
   3   1   9     4114.98     4139.33     12.96 o
   4   1   9      148.37      157.98      1.31 o
   5   1   9        2.34        9.38      0.62 o
   6   1   9      744.49      877.17      3.07 o
   7   1   9     2314.70     2517.54      7.77 o
   8   1   9     1172.76     1268.25      5.07 o
   9   1   9     1257.98     1206.97      4.71 o
  10   1   9      170.84      152.07      2.12 o
  11   1   9       26.73       25.32      1.84 o
  12   1   9       88.81       82.24      2.62 o
  13   1   9      280.23      264.07      4.18 o
  14   1   9      184.40      197.37      4.01 o
  15   1   9      776.97      790.41      6.88 o
  16   1   9      298.40      308.23      5.05 o
  17   1   9      993.35      945.65      7.73 o
  18   1   9        2.17        3.02      2.08 o
  19   1   9        1.34        2.69      2.04 o
  20   1   9     1499.44     1572.95      9.46 o
   0   2   9    13864.86    14770.02     87.59 o
   1   2   9    15539.42    15876.77     51.37 o
   2   2   9    17225.19    18090.10     65.00 o
   3   2   9     3392.42     3386.93     12.72 o
   4   2   9     1818.09     1703.93      5.10 o
   5   2   9        0.30        2.76      0.53 o
   6   2   9     1136.21     1217.62      4.06 o
   7   2   9    11184.38    12162.00     34.90 o
   8   2   9       67.65       96.52      1.49 o
   9   2   9        2.35        5.12      1.24 o
  10   2   9      226.50      210.70      2.50 o
  11   2   9      100.38      108.45      3.18 o
  12   2   9      414.01      467.97      4.58 o
  13   2   9      226.84      214.71      4.20 o
  14   2   9       67.87       69.84      3.17 o
  15   2   9     2116.94     1977.58     12.40 o
  16   2   9      821.75      748.22      6.73 o
  17   2   9      529.52      490.38      5.49 o
  18   2   9      215.23      229.53      4.07 o
  19   2   9       14.70       10.93      2.10 o
  20   2   9       83.29       76.93      2.63 o
   1   3   9     2310.91     2272.27      7.43 o
   2   3   9      814.03      737.12      2.89 o
   3   3   9      587.28      568.68      2.08 o
   4   3   9      357.95      400.42      1.57 o
   5   3   9     7143.05     7469.19     20.39 o
   6   3   9     6221.86     6842.98     18.54 o
   7   3   9       65.06       76.06      1.40 o
   8   3   9      147.23      178.95      2.04 o
   9   3   9       20.77       31.80      1.45 o
  10   3   9     9245.55     9067.47     35.00 o
  11   3   9      186.51      157.50      3.18 o
  12   3   9     1702.72     1659.72      9.91 o
  13   3   9      359.80      355.35      5.03 o
  14   3   9      137.23      128.90      4.32 o
  15   3   9        1.33        3.31      2.18 o
  16   3   9      368.54      324.72      4.90 o
  17   3   9       37.31       31.63      2.60 o
  18   3   9       34.75       20.40      2.35 o
  19   3   9       56.14       46.94      3.96 o
  20   3   9       11.74        8.07      2.42 o
   0   4   9     1279.38     1302.36      6.27 o
   1   4   9     2483.72     2438.67      7.36 o
   2   4   9        2.99        2.72      0.55 o
   3   4   9     3403.61     3232.09      9.26 o
   4   4   9     2690.32     2724.47      8.03 o
   5   4   9     9434.75     9810.32     27.12 o
   6   4   9       22.92        4.25      0.84 o
   7   4   9     1351.86     1432.67      5.03 o
   8   4   9      174.52      175.75      1.97 o
   9   4   9      635.31      654.77      3.79 o
  10   4   9     1676.73     1647.93      8.29 o
  11   4   9     1839.98     1731.43      9.18 o
  12   4   9      537.80      558.56      5.34 o
  13   4   9        1.58        1.15      2.14 o
  14   4   9      137.70      129.56      3.54 o
  15   4   9      926.35      915.02      7.29 o
  16   4   9       12.66       14.11      2.32 o
  17   4   9        7.25        5.67      2.34 o
  18   4   9      193.51      212.21      3.47 o
  19   4   9        1.93        1.96      1.78 o
   1   5   9      661.57      691.03      2.72 o
   2   5   9     1889.48     1855.48      5.76 o
   3   5   9       13.15       18.80      1.01 o
   4   5   9     1917.33     1908.99      6.31 o
   5   5   9     1576.59     1711.48      5.93 o
   6   5   9     1068.61     1094.96      4.26 o
   7   5   9      172.06      138.78      2.06 o
   8   5   9      626.23      606.05      3.86 o
   9   5   9      304.89      325.74      3.83 o
  10   5   9      633.19      595.68      5.17 o
  11   5   9      400.48      382.52      4.70 o
  12   5   9       60.14       70.85      3.17 o
  13   5   9      457.06      463.20      5.44 o
  14   5   9       67.60       67.32      3.49 o
  15   5   9      114.39      113.23      3.66 o
  16   5   9      581.45      579.77      5.90 o
  17   5   9      140.89      145.00      3.57 o
  18   5   9      323.63      349.29      4.37 o
  19   5   9      140.20      163.10      3.89 o
   0   6   9     6337.11     6559.34     29.26 o
   1   6   9        8.95       11.48      1.00 o
   2   6   9       59.89       62.34      1.39 o
   3   6   9     1206.44     1347.52      4.82 o
   4   6   9      756.40      688.79      4.02 o
   5   6   9     2139.10     2150.95      7.44 o
   6   6   9      310.47      323.97      2.64 o
   7   6   9       17.16       19.69      1.47 o
   8   6   9      190.62      178.27      3.35 o
   9   6   9      198.86      194.23      3.79 o
  10   6   9      234.48      231.59      3.94 o
  11   6   9      118.58      134.12      3.55 o
  12   6   9       83.71       87.13      3.18 o
  13   6   9      314.67      293.62      4.33 o
  14   6   9      307.56      308.12      4.68 o
  15   6   9       65.94       80.13      3.30 o
  16   6   9      319.90      334.64      4.60 o
  17   6   9      222.18      215.50      3.68 o
  18   6   9       49.85       35.36      2.57 o
   1   7   9      719.40      707.55      3.77 o
   2   7   9       24.30       38.97      1.69 o
   3   7   9        0.46        3.61      1.05 o
   4   7   9       49.43       57.61      1.86 o
   5   7   9      718.45      657.86      4.59 o
   6   7   9        5.42        9.65      1.76 o
   7   7   9      213.90      206.10      3.33 o
   8   7   9     2327.99     2287.10     13.45 o
   9   7   9        3.98        3.96      2.14 o
  10   7   9      389.43      350.39      4.93 o
  11   7   9     3007.44     3034.76     17.55 o
  12   7   9        6.14        3.98      2.63 o
  13   7   9       33.03       21.43      2.77 o
  14   7   9      100.13      110.46      3.31 o
  15   7   9      259.86      258.86      3.87 o
  16   7   9       30.83       25.32      2.58 o
  17   7   9       11.39        7.66      1.85 o
  18   7   9       86.16       91.03      3.43 o
   0   8   9       42.51       63.20      4.24 o
   1   8   9     1564.16     1419.92      7.38 o
   2   8   9       58.99       73.33      2.37 o
   3   8   9      798.63      796.65      5.53 o
   4   8   9     1179.46     1105.29      7.25 o
   5   8   9     1042.90     1011.86      6.50 o
   6   8   9      671.69      668.13      5.87 o
   7   8   9      209.96      221.10      3.54 o
   8   8   9       68.69       74.19      3.07 o
   9   8   9      379.35      411.28      4.80 o
  10   8   9      897.89      791.71      7.42 o
  11   8   9      165.29      167.21      5.27 o
  12   8   9       67.27       52.37      3.56 o
  13   8   9       12.82       11.82      2.51 o
  14   8   9       24.62       19.16      2.58 o
  15   8   9      495.66      532.45      5.11 o
  16   8   9       17.75       10.38      1.62 o
  17   8   9      176.15      195.06      4.89 o
   1   9   9      244.66      217.84      4.20 o
   2   9   9       87.34      105.63      3.39 o
   3   9   9      350.99      310.62      4.58 o
   4   9   9      174.32      181.73      3.95 o
   5   9   9        4.93        2.74      2.22 o
   6   9   9       70.27       73.55      3.14 o
   7   9   9       58.13       60.95      2.71 o
   8   9   9      709.59      632.02      6.35 o
   9   9   9      397.19      389.68      4.86 o
  10   9   9     1336.84     1242.28      9.67 o
  11   9   9       78.39       92.80      3.68 o
  12   9   9      683.85      653.02      6.46 o
  13   9   9       36.90       34.11      3.13 o
  14   9   9        0.00       -1.05      1.97 o
  15   9   9       59.26       52.52      4.07 o
  16   9   9      224.35      235.31     16.11 o
   0  10   9     5981.55     5791.13     42.21 o
   1  10   9       15.10       15.00      2.90 o
   2  10   9      192.01      176.34      3.87 o
   3  10   9      119.54      125.91      4.48 o
   4  10   9       93.87       96.73      3.98 o
   5  10   9      600.75      569.62      6.38 o
   6  10   9      322.14      312.11      4.73 o
   7  10   9     1062.46     1037.64      8.59 o
   8  10   9      342.12      342.26      4.80 o
   9  10   9       72.94       78.14      3.52 o
  10  10   9        8.13       17.47      3.19 o
  11  10   9       72.32       88.09      4.01 o
  12  10   9       76.36       76.31      3.75 o
  13  10   9      274.45      318.03      5.17 o
  14  10   9      206.49      220.02      4.01 o
   1  11   9      163.64      162.32      4.12 o
   2  11   9       16.45       11.03      3.13 o
   3  11   9        4.28        8.54      2.96 o
   4  11   9      352.68      348.95      5.56 o
   5  11   9      163.62      182.86      4.29 o
   6  11   9        0.09        0.86      2.12 o
   7  11   9      262.74      260.88      4.52 o
   8  11   9        0.04        5.91      2.31 o
   9  11   9      715.34      716.07      7.16 o
  10  11   9        1.35        3.06      2.22 o
  11  11   9      103.56      109.79      3.71 o
  12  11   9      119.38      141.95      3.54 o
  13  11   9      234.41      261.44      4.18 o
   0  12   9        0.23        1.50      2.73 o
   1  12   9      110.30      115.52      3.36 o
   2  12   9       20.63       23.96      3.24 o
   3  12   9      244.07      225.86      4.74 o
   4  12   9      363.09      353.65      5.53 o
   5  12   9        3.50       -0.20      2.14 o
   6  12   9       42.77       43.13      2.99 o
   7  12   9      197.35      186.85      3.54 o
   8  12   9      467.93      504.39      4.83 o
   9  12   9        3.90        1.53      1.76 o
  10  12   9      343.41      370.01      4.47 o
  11  12   9        0.53        1.13      2.07 o
   1  13   9      127.55      121.43      3.09 o
   2  13   9       16.12       15.88      2.98 o
   3  13   9      150.67      168.30      3.94 o
   4  13   9       80.39       66.31      4.79 o
   5  13   9       25.99       20.77      2.75 o
   6  13   9        3.19        2.72      1.97 o
   7  13   9        1.56        0.16      1.61 o
   8  13   9       66.42       46.97      5.38 o
   0  14   9        0.05        3.58      3.83 o
   1  14   9      194.30      187.26      4.17 o
   2  14   9       78.66       89.20      8.64 o
   3  14   9       55.54       51.65      5.84 o
   4  14   9      152.56      160.84      3.48 o
   0   0  10     1938.90     1733.69     12.65 o
   1   0  10    14055.54    13927.74     74.71 o
   2   0  10      998.09      910.48      5.39 o
   3   0  10        0.34        3.99      0.91 o
   4   0  10     2285.85     1969.43     10.74 o
   5   0  10      143.73       99.54      1.03 o
   6   0  10     5890.61     6344.52     29.36 o
   7   0  10     7409.12     8223.35     38.33 o
   8   0  10     2211.24     2149.26     10.17 o
   9   0  10       76.69       78.28      2.68 o
  10   0  10     3167.05     3250.04     16.77 o
  11   0  10       47.93       41.07      3.25 o
  12   0  10     1859.59     1780.38     13.19 o
  13   0  10      161.83      159.70      4.21 o
  14   0  10       95.51       73.53      3.88 o
  15   0  10     1394.57     1344.78     13.91 o
  16   0  10     4739.60     4668.95     36.42 o
  17   0  10      846.71      775.69     10.40 o
  18   0  10       37.78       37.61      4.27 o
  19   0  10     1199.67     1298.06     11.99 o
  20   0  10      373.77      458.37      9.81 o
   1   1  10     4225.74     4534.34     15.10 o
   2   1  10    13478.09    13874.89     51.54 o
   3   1  10     1669.26     1621.00      5.64 o
   4   1  10     1420.73     1267.39      4.69 o
   5   1  10     1006.70     1054.32      3.72 o
   6   1  10       92.44      100.28      1.60 o
   7   1  10      187.26      194.26      1.80 o
   8   1  10     1372.38     1355.05      4.96 o
   9   1  10       99.06      108.29      1.72 o
  10   1  10      116.85      106.92      1.98 o
  11   1  10       32.65       36.89      2.52 o
  12   1  10     2362.53     2330.16     12.24 o
  13   1  10        1.54        4.63      2.01 o
  14   1  10      263.39      236.56      3.99 o
  15   1  10     1167.37     1034.89      8.13 o
  16   1  10        9.54       22.38      3.05 o
  17   1  10       61.13       53.27      3.12 o
  18   1  10      223.62      205.58      3.64 o
  19   1  10      188.19      201.43      3.11 o
  20   1  10        0.01        3.11      2.30 o
   0   2  10    10031.37    10393.80     47.70 o
   1   2  10      362.05      349.08      1.45 o
   2   2  10     1733.18     1790.50      6.59 o
   3   2  10     4766.88     4752.28     16.72 o
   4   2  10     1261.19     1344.13      4.26 o
   5   2  10      274.63      322.27      1.80 o
   6   2  10     9878.06    10536.47     33.42 o
   7   2  10      271.59      317.72      2.20 o
   8   2  10        8.62       13.17      1.29 o
   9   2  10        7.75       13.59      1.34 o
  10   2  10      351.56      350.23      3.21 o
  11   2  10       14.49       17.07      2.16 o
  12   2  10      158.79      162.31      3.26 o
  13   2  10       34.70       38.84      2.83 o
  14   2  10       14.28       15.47      2.80 o
  15   2  10       41.65       26.25      3.00 o
  16   2  10      722.60      795.15      6.85 o
  17   2  10        0.52        3.85      2.27 o
  18   2  10       52.15       42.22      2.64 o
  19   2  10       32.63       29.30      2.15 o
  20   2  10        0.25       -0.32      1.75 o
   1   3  10      741.21      620.24      2.09 o
   2   3  10     2642.42     2730.72      8.13 o
   3   3  10        4.70        5.39      0.60 o
   4   3  10     3149.00     3222.88     10.16 o
   5   3  10     1261.66     1264.29      4.54 o
   6   3  10     1522.54     1530.79      5.64 o
   7   3  10      334.92      293.98      2.15 o
   8   3  10     1079.00     1028.93      4.31 o
   9   3  10      415.07      462.24      3.57 o
  10   3  10      273.92      290.06      3.16 o
  11   3  10      279.12      297.13      3.96 o
  12   3  10        6.92        5.29      2.12 o
  13   3  10     1240.33     1136.53      8.40 o
  14   3  10        5.92        5.89      2.25 o
  15   3  10      702.53      727.19      9.58 o
  16   3  10      327.39      364.71      4.95 o
  17   3  10        0.23        1.03      1.86 o
  18   3  10      374.01      388.07      4.38 o
  19   3  10      211.51      187.30      3.07 o
  20   3  10       10.39        9.85      2.98 o
   0   4  10      412.77      474.19      2.85 o
   1   4  10     1187.73     1206.22      3.75 o
   2   4  10      351.96      367.86      1.84 o
   3   4  10      489.31      538.97      2.37 o
   4   4  10      137.14      152.89      1.58 o
   5   4  10      286.15      321.56      2.16 o
   6   4  10     6371.35     6958.35     21.30 o
   7   4  10        6.48       11.17      1.16 o
   8   4  10       26.85       30.73      1.75 o
   9   4  10        0.87        5.07      1.55 o
  10   4  10       21.26       24.13      2.38 o
  11   4  10      275.20      282.01      4.13 o
  12   4  10      638.28      604.78     13.53 o
  13   4  10        1.08        3.00      2.39 o
  14   4  10      219.04      219.08      4.40 o
  15   4  10      117.61      136.73      3.94 o
  16   4  10        4.89        3.06      2.29 o
  17   4  10       23.64       24.22      2.55 o
  18   4  10      136.87      133.53      3.27 o
  19   4  10      387.22      439.22      5.05 o
   1   5  10     5054.13     5411.97     17.64 o
   2   5  10     1540.99     1458.43      5.76 o
   3   5  10     1851.23     1896.25      6.31 o
   4   5  10        3.62        6.22      1.07 o
   5   5  10       40.91       61.57      1.52 o
   6   5  10     1955.43     1995.71      7.13 o
   7   5  10        1.73        5.12      1.43 o
   8   5  10        3.23        4.92      1.48 o
   9   5  10       51.84       67.07      2.50 o
  10   5  10      296.05      296.04      4.08 o
  11   5  10       88.78       77.94      2.93 o
  12   5  10      451.44      462.60      5.38 o
  13   5  10      114.90      110.58      3.50 o
  14   5  10      105.53      119.53      3.86 o
  15   5  10      423.23      396.29      5.37 o
  16   5  10       34.90       44.36      2.98 o
  17   5  10      126.62      121.90      3.36 o
  18   5  10        0.97        0.82      1.59 o
  19   5  10       25.09       17.20      2.76 o
   0   6  10       49.84       64.50      2.36 o
   1   6  10     1584.84     1763.57      6.28 o
   2   6  10       38.69       64.94      1.43 o
   3   6  10      955.31     1136.96      4.63 o
   4   6  10     1222.16     1225.12      5.15 o
   5   6  10      151.98      145.58      2.20 o
   6   6  10      407.80      399.54      3.21 o
   7   6  10      101.17       95.90      2.75 o
   8   6  10      468.55      445.41      4.98 o
   9   6  10      126.05      122.08      4.01 o
  10   6  10        2.04        3.04      2.36 o
  11   6  10      741.59      721.07      6.79 o
  12   6  10      137.91      137.76      4.09 o
  13   6  10        9.27       11.09      2.75 o
  14   6  10       39.97       45.32      3.35 o
  15   6  10        0.15        0.41      2.10 o
  16   6  10      425.03      437.88      5.38 o
  17   6  10       30.27       36.22      2.54 o
  18   6  10      205.92      253.55      4.10 o
   1   7  10      171.23      186.18      2.79 o
   2   7  10      182.86      184.11      2.38 o
   3   7  10      426.57      389.79      3.67 o
   4   7  10        6.99        9.37      1.78 o
   5   7  10       34.49       36.62      2.37 o
   6   7  10     2439.83     2356.78     11.70 o
   7   7  10      135.02      142.10      4.14 o
   8   7  10       20.03       24.68      3.01 o
   9   7  10      121.23      109.90      3.77 o
  10   7  10      901.95      916.01      8.26 o
  11   7  10       62.14       67.73      4.18 o
  12   7  10       15.36       14.89      3.24 o
  13   7  10      226.18      229.80      4.79 o
  14   7  10      101.16      111.72      4.09 o
  15   7  10        1.77       -0.73      2.20 o
  16   7  10       62.76       73.20      3.85 o
  17   7  10       58.63       60.32      4.12 o
   0   8  10       15.48       16.76      3.29 o
   1   8  10      213.24      202.65      3.32 o
   2   8  10      222.18      200.07      3.44 o
   3   8  10      628.26      599.99      5.47 o
   4   8  10      650.67      627.85      5.48 o
   5   8  10     1968.14     1855.49     10.51 o
   6   8  10       52.52       49.30      2.78 o
   7   8  10      175.69      152.87      4.04 o
   8   8  10     2096.32     2068.34     13.08 o
   9   8  10       78.69       98.37      3.68 o
  10   8  10      938.04      913.12      8.74 o
  11   8  10     1648.28     1642.44     12.12 o
  12   8  10        3.61        4.51      2.67 o
  13   8  10       20.51       21.32      2.85 o
  14   8  10      123.48      122.89      3.89 o
  15   8  10      171.62      188.04      3.76 o
  16   8  10       44.35       27.38      2.43 o
   1   9  10     4672.16     4593.16     29.94 o
   2   9  10      323.42      314.29      4.85 o
   3   9  10      630.52      588.35      6.16 o
   4   9  10       52.73       46.70      3.20 o
   5   9  10       90.45       78.15      3.19 o
   6   9  10      234.08      258.18      4.43 o
   7   9  10      164.33      193.39      3.84 o
   8   9  10        8.13        6.11      2.46 o
   9   9  10       97.33       69.98      3.23 o
  10   9  10       52.60       53.38      3.82 o
  11   9  10       46.97       44.89      3.34 o
  12   9  10      216.58      245.81      4.68 o
  13   9  10       71.11       73.61      3.27 o
  14   9  10        2.43       -0.84      1.75 o
  15   9  10      396.16      439.15      5.72 o
   0  10  10     1000.41      933.38     10.70 o
   1  10  10       67.33       49.72      3.29 o
   2  10  10       14.93       13.53      3.08 o
   3  10  10      867.21      784.79      7.81 o
   4  10  10      290.95      286.64      4.86 o
   5  10  10      346.56      328.70      5.31 o
   6  10  10      540.32      555.81      6.05 o
   7  10  10       37.97       31.69      2.91 o
   8  10  10      164.34      164.23      4.17 o
   9  10  10      343.25      345.50      5.24 o
  10  10  10      937.27      915.82      8.57 o
  11  10  10      213.92      210.46      4.47 o
  12  10  10      154.59      164.06      4.47 o
  13  10  10       19.64       11.62      2.50 o
  14  10  10      117.27      120.34      3.44 o
   1  11  10      215.20      216.76      4.46 o
   2  11  10       57.40       64.13      3.76 o
   3  11  10      318.89      300.36      5.17 o
   4  11  10      260.98      246.58      5.14 o
   5  11  10      133.90      151.10      3.78 o
   6  11  10      243.72      255.46      4.81 o
   7  11  10      376.24      377.59      4.57 o
   8  11  10      470.18      509.69      5.90 o
   9  11  10       40.99       22.12      2.75 o
  10  11  10        0.28        2.06      2.14 o
  11  11  10      178.32      169.50      3.97 o
  12  11  10       82.40       75.30      3.47 o
   0  12  10     1340.43     1324.44     13.25 o
   1  12  10      205.43      195.68      3.68 o
   2  12  10      685.91      714.41      6.80 o
   3  12  10      138.77      155.21      6.08 o
   4  12  10      162.58      175.40      4.60 o
   5  12  10        0.04        0.91      2.43 o
   6  12  10      289.46      293.02      4.21 o
   7  12  10      332.63      346.90      4.42 o
   8  12  10       67.25       62.22      4.35 o
   9  12  10       14.15       12.33      2.26 o
  10  12  10       63.42       66.90      4.20 o
   1  13  10       33.94       29.43      3.15 o
   2  13  10       46.10       34.19      2.62 o
   3  13  10       68.82       70.06      3.95 o
   4  13  10      541.83      584.04      5.28 o
   5  13  10      566.71      676.74      6.12 o
   6  13  10       40.20       27.38      2.30 o
   7  13  10       53.18       51.42      5.23 o
   8  13  10       13.16        6.93      2.71 o
   0  14  10       58.22       32.69      4.61 o
   1  14  10       13.98       10.11      2.85 o
   2  14  10        1.29        4.12      2.45 o
   1   1  11     3619.17     3494.31     11.20 o
   2   1  11     1005.50     1115.68      3.82 o
   3   1  11       22.53       53.87      0.83 o
   4   1  11      517.15      489.32      2.05 o
   5   1  11     1573.43     1523.03      6.31 o
   6   1  11       57.10      105.83      1.41 o
   7   1  11      155.20      124.43      1.86 o
   8   1  11        0.39        4.14      1.02 o
   9   1  11       11.83       10.53      1.33 o
  10   1  11      109.02      124.13      2.22 o
  11   1  11     2123.82     2084.90     11.45 o
  12   1  11       45.62       40.75      2.43 o
  13   1  11       14.00       13.36      2.12 o
  14   1  11        0.86        8.38      2.21 o
  15   1  11        9.12       12.88      2.53 o
  16   1  11      281.05      232.95      4.36 o
  17   1  11      763.82      671.00      6.18 o
  18   1  11        2.36        1.48      2.05 o
  19   1  11        0.81        2.32      1.58 o
  20   1  11       28.23       24.16      3.10 o
   0   2  11    11556.90    12560.67     43.08 o
   1   2  11     5924.08     6037.71     17.22 o
   2   2  11       68.34      101.40      1.47 o
   3   2  11     1318.51     1451.22      4.56 o
   4   2  11      172.58      139.67      1.05 o
   5   2  11     1929.50     1921.27      8.09 o
   6   2  11     3628.72     3854.99     14.55 o
   7   2  11      604.83      522.53      2.98 o
   8   2  11       28.29       43.42      1.45 o
   9   2  11     1623.87     1652.42      7.18 o
  10   2  11       22.60       29.72      1.82 o
  11   2  11       60.44       59.92      2.52 o
  12   2  11       31.23       39.92      2.56 o
  13   2  11      472.08      498.76      5.33 o
  14   2  11      516.05      510.02      5.71 o
  15   2  11      303.97      300.35      5.03 o
  16   2  11      254.67      202.49      4.06 o
  17   2  11      731.71      687.79      5.82 o
  18   2  11       51.88       57.93      2.76 o
  19   2  11      703.99      708.24      7.66 o
  20   2  11       91.93       89.03      3.77 o
   1   3  11     6930.43     7530.72     22.09 o
   2   3  11      553.54      530.63      2.37 o
   3   3  11    11388.18    12167.76     36.72 o
   4   3  11       43.70       69.20      1.18 o
   5   3  11     2031.07     2126.80      9.19 o
   6   3  11     2776.71     2848.16      9.36 o
   7   3  11     1690.75     1649.02      6.11 o
   8   3  11      327.91      335.09      2.99 o
   9   3  11      565.74      630.83      4.74 o
  10   3  11      208.46      239.24      3.56 o
  11   3  11      632.52      593.86      5.43 o
  12   3  11      370.65      372.67      4.92 o
  13   3  11        2.46       10.64      2.70 o
  14   3  11        8.84        8.48      2.60 o
  15   3  11      122.02      119.65      3.98 o
  16   3  11      682.62      666.67      6.87 o
  17   3  11      482.21      467.42      5.16 o
  18   3  11       29.87       41.63      2.72 o
  19   3  11        0.10        1.43      1.67 o
   0   4  11      525.90      611.50      3.79 o
   1   4  11     1111.91     1090.56      4.47 o
   2   4  11     2650.75     2555.57      7.89 o
   3   4  11    13514.20    14412.34     46.50 o
   4   4  11       54.89       37.76      1.79 o
   5   4  11      862.17      873.30      4.00 o
   6   4  11     1249.16     1378.93      5.68 o
   7   4  11      124.22      141.81      2.40 o
   8   4  11      202.02      194.49      3.00 o
   9   4  11     2119.19     2031.95     11.88 o
  10   4  11      214.39      221.14      4.02 o
  11   4  11     6601.49     6402.94     33.44 o
  12   4  11       80.92       83.69      4.05 o
  13   4  11      231.97      224.45      5.10 o
  14   4  11       26.42       25.41      3.50 o
  15   4  11     1330.25     1290.78     17.55 o
  16   4  11       24.59       18.97      3.17 o
  17   4  11      103.96      108.60      3.67 o
  18   4  11       14.83       11.89      2.61 o
  19   4  11      104.61      117.10      4.20 o
   1   5  11       19.71       10.57      1.07 o
   2   5  11      435.20      430.55      2.56 o
   3   5  11      381.11      417.80      2.84 o
   4   5  11      632.51      621.21      3.39 o
   5   5  11     3014.37     3031.92     10.94 o
   6   5  11      887.33      960.89      5.77 o
   7   5  11     1608.16     1670.90      9.02 o
   8   5  11       76.70       81.56      3.08 o
   9   5  11       64.53       68.40      3.04 o
  10   5  11      444.88      438.49      5.56 o
  11   5  11      891.42      845.44      7.40 o
  12   5  11     2094.71     2006.65     13.42 o
  13   5  11      919.12      931.04      8.54 o
  14   5  11       27.72       27.89      3.21 o
  15   5  11       81.73       87.06      3.91 o
  16   5  11      640.27      564.62      6.17 o
  17   5  11       23.40       12.88      2.50 o
  18   5  11      192.54      194.42      3.85 o
   0   6  11     5733.69     6029.25     29.00 o
   1   6  11     2710.42     2689.95      9.87 o
   2   6  11      158.56      172.02      2.44 o
   3   6  11      323.87      334.72      2.89 o
   4   6  11      461.07      420.96      3.49 o
   5   6  11        1.01        3.12      1.58 o
   6   6  11       37.82       44.26      2.50 o
   7   6  11       10.17       14.36      2.50 o
   8   6  11      353.39      344.17      4.52 o
   9   6  11      839.96      823.76      8.38 o
  10   6  11     1058.20     1033.27      8.14 o
  11   6  11        1.38        0.89      2.14 o
  12   6  11       26.34       30.17      3.45 o
  13   6  11      356.96      349.59      6.08 o
  14   6  11        5.76       12.28      2.75 o
  15   6  11       38.65       46.28      3.41 o
  16   6  11       15.24       18.51      2.76 o
  17   6  11        0.20        0.60      1.83 o
  18   6  11       38.23       22.03      2.85 o
   1   7  11     2183.20     2116.32     10.25 o
   2   7  11      330.14      336.02      3.80 o
   3   7  11      291.65      315.46      4.07 o
   4   7  11      633.85      600.05      5.19 o
   5   7  11       56.09       69.53      2.71 o
   6   7  11       54.23       71.93      3.15 o
   7   7  11      771.23      779.45      7.31 o
   8   7  11      157.02      174.34      3.92 o
   9   7  11      604.38      614.42      7.02 o
  10   7  11        0.04        0.18      2.00 o
  11   7  11      773.72      748.36      7.37 o
  12   7  11      383.19      397.88      6.21 o
  13   7  11        7.84        5.49      3.17 o
  14   7  11       50.60       55.70      3.64 o
  15   7  11      102.07      109.68      3.85 o
  16   7  11       67.16       87.90      3.81 o
  17   7  11      463.34      442.90      5.02 o
   0   8  11        0.15       -1.03      2.60 o
   1   8  11       33.65       43.21      2.61 o
   2   8  11        3.89        4.63      1.92 o
   3   8  11     2355.25     2316.66     12.44 o
   4   8  11      241.11      220.76      3.98 o
   5   8  11        2.63        3.37      2.04 o
   6   8  11      393.43      387.89      4.89 o
   7   8  11      243.85      236.59      4.59 o
   8   8  11      604.19      565.91      6.02 o
   9   8  11     1446.55     1402.75     10.84 o
  10   8  11      208.25      208.22      4.58 o
  11   8  11      279.02      265.25      5.00 o
  12   8  11      151.53      172.31      4.58 o
  13   8  11      152.72      166.16      4.38 o
  14   8  11       63.67       63.82      3.40 o
  15   8  11      548.14      590.92      5.84 o
  16   8  11        2.46        2.28      1.70 o
   1   9  11      120.55      111.50      3.67 o
   2   9  11        2.49        2.96      2.16 o
   3   9  11       47.94       56.88      2.76 o
   4   9  11       13.90       18.82      2.62 o
   5   9  11      534.33      576.06      5.76 o
   6   9  11      190.89      203.12      3.92 o
   7   9  11      870.44      863.09      7.27 o
   8   9  11      634.50      605.88      5.99 o
   9   9  11      730.31      697.55      6.95 o
  10   9  11      189.20      176.35      4.17 o
  11   9  11      497.31      453.26      5.61 o
  12   9  11       37.84       33.02      3.32 o
  13   9  11      290.92      316.61      5.23 o
  14   9  11       43.38       29.51      2.23 o
  15   9  11        0.58       -0.29      2.20 o
   0  10  11     1517.67     1406.27     15.02 o
   1  10  11       79.97       85.45      3.50 o
   2  10  11      136.35      113.36      4.05 o
   3  10  11      214.57      217.06      4.63 o
   4  10  11      247.60      255.21      4.45 o
   5  10  11       32.72       36.50      2.97 o
   6  10  11        5.87        2.79      2.31 o
   7  10  11      113.42      116.84      4.00 o
   8  10  11      331.97      295.42      5.21 o
   9  10  11      141.16      140.88      4.14 o
  10  10  11      103.08      124.62      3.83 o
  11  10  11       67.59       44.10      3.44 o
  12  10  11      256.20      278.88      4.59 o
  13  10  11       61.99       64.90      5.37 o
  14  10  11       14.73       14.45      3.16 o
   1  11  11       11.25       14.63      2.95 o
   2  11  11       12.49       13.42      2.80 o
   3  11  11       18.88       20.71      2.98 o
   4  11  11       47.42       45.02      3.58 o
   5  11  11      311.32      307.59      4.86 o
   6  11  11        3.26        2.61      2.50 o
   7  11  11       25.16       27.80      3.12 o
   8  11  11      569.78      653.62      9.52 o
   9  11  11      913.52      850.26      6.68 o
  10  11  11       59.02       66.60      5.20 o
  11  11  11       74.53       99.83      3.31 o
  12  11  11        7.95        3.82      2.37 o
   0  12  11       72.81       66.83      5.50 o
   1  12  11      665.76      668.12      6.23 o
   2  12  11       48.12       53.57      3.06 o
   3  12  11      243.07      231.68      4.22 o
   4  12  11      128.12      127.00      3.43 o
   5  12  11       36.50       26.07      2.57 o
   6  12  11        9.15        5.48      2.17 o
   7  12  11      415.99      435.82      4.66 o
   8  12  11      160.25      183.72      3.70 o
   9  12  11       93.60       90.30      3.88 o
  10  12  11        2.74        1.06      2.04 o
   1  13  11       36.37       33.74      2.74 o
   2  13  11        0.00        0.39      1.68 o
   3  13  11       18.12       25.67      2.76 o
   4  13  11        0.17       -1.16      1.83 o
   5  13  11        0.56        0.60      1.65 o
   6  13  11        1.41        1.80      2.12 o
   7  13  11      147.18      157.21      3.93 o
   0   0  12      233.56      248.10      2.54 o
   1   0  12     9970.34    10586.51     47.38 o
   2   0  12     8599.99     9632.36     43.90 o
   3   0  12    13412.05    14530.97     67.61 o
   4   0  12     1073.76      946.83      5.90 o
   5   0  12    20587.01    22279.99    119.46 o
   6   0  12     6986.52     7112.54     39.23 o
   7   0  12      924.82      875.04      7.69 o
   8   0  12        6.13        9.41      2.19 o
   9   0  12     4161.38     4113.70     26.68 o
  10   0  12      318.15      291.58      5.22 o
  11   0  12       72.41       69.00      3.91 o
  12   0  12        2.65        4.60      3.83 o
  13   0  12      994.37     1039.83     12.46 o
  14   0  12       82.25      113.31      5.97 o
  15   0  12     2523.00     2553.98     24.39 o
  16   0  12     1231.35     1067.70     15.31 o
  17   0  12       75.51       97.06      7.25 o
  18   0  12      326.94      352.00      9.23 o
  19   0  12      211.45      139.35      6.23 o
   1   1  12      664.97      721.38      2.64 o
   2   1  12     5022.32     5172.90     18.82 o
   3   1  12     2455.91     2455.86      8.74 o
   4   1  12      492.68      519.38      2.72 o
   5   1  12     3294.79     3449.09     12.27 o
   6   1  12      587.62      566.09      3.21 o
   7   1  12     4203.50     4386.83     21.83 o
   8   1  12      296.03      306.65      2.91 o
   9   1  12       88.09       94.77      3.17 o
  10   1  12      408.27      400.93      4.46 o
  11   1  12      848.91      802.28      6.64 o
  12   1  12      130.96      111.10      3.54 o
  13   1  12      847.70      815.28      6.80 o
  14   1  12     1510.19     1372.89      9.80 o
  15   1  12      605.13      657.88      7.53 o
  16   1  12        0.19        1.71      2.50 o
  17   1  12      161.09      161.24      4.49 o
  18   1  12        4.28        5.75      2.65 o
  19   1  12      100.47       99.90      3.31 o
   0   2  12     3374.37     3594.70     14.07 o
   1   2  12     1437.36     1410.95      5.01 o
   2   2  12     1923.75     1758.60      4.92 o
   3   2  12     1452.05     1581.34      5.83 o
   4   2  12      894.25      883.99      3.26 o
   5   2  12      110.66      158.23      1.64 o
   6   2  12      127.21      126.40      1.84 o
   7   2  12       59.42       65.99      1.71 o
   8   2  12      426.86      434.79      3.63 o
   9   2  12      226.27      228.15      3.46 o
  10   2  12       73.92       71.46      2.64 o
  11   2  12      426.28      450.23      4.98 o
  12   2  12      509.07      490.08      5.45 o
  13   2  12       21.93       25.22      2.54 o
  14   2  12      140.92      129.02      4.06 o
  15   2  12     1160.04     1170.16      9.27 o
  16   2  12       30.91       29.31      2.98 o
  17   2  12        0.27        0.54      2.02 o
  18   2  12      124.77      109.63      3.54 o
  19   2  12       65.46       76.07      4.21 o
   1   3  12     6777.30     7301.66     19.58 o
   2   3  12     3706.06     3687.88     11.41 o
   3   3  12      358.72      335.33      1.80 o
   4   3  12     1489.30     1471.21      5.68 o
   5   3  12      479.03      427.17      2.60 o
   6   3  12      229.75      215.09      2.14 o
   7   3  12      292.19      267.47      2.49 o
   8   3  12        3.91        7.08      1.59 o
   9   3  12      198.17      194.97      3.21 o
  10   3  12       25.02       18.78      2.45 o
  11   3  12      651.34      618.07      5.49 o
  12   3  12      127.91      113.55      3.33 o
  13   3  12      430.42      405.63      5.22 o
  14   3  12       92.15       89.36      3.94 o
  15   3  12        9.12        8.24      2.59 o
  16   3  12      494.35      484.33      5.75 o
  17   3  12        7.68       12.20      2.46 o
  18   3  12      130.47      138.56      3.35 o
  19   3  12      309.64      308.45      5.74 o
   0   4  12     1027.73      965.19      5.13 o
   1   4  12      309.94      335.93      2.17 o
   2   4  12       41.93       71.12      1.30 o
   3   4  12        0.14       10.81      1.13 o
   4   4  12      715.25      691.98      3.48 o
   5   4  12      264.40      251.10      2.48 o
   6   4  12        0.21        2.22      1.31 o
   7   4  12     1084.50     1105.06      6.67 o
   8   4  12      618.48      604.33      4.97 o
   9   4  12     1735.62     1654.08     10.15 o
  10   4  12       61.21       73.45      3.36 o
  11   4  12      239.99      263.95      4.81 o
  12   4  12      807.56      817.33      7.83 o
  13   4  12      155.49      155.39      4.37 o
  14   4  12      151.55      155.29      4.45 o
  15   4  12      103.16       99.02      3.92 o
  16   4  12      183.06      168.67      4.45 o
  17   4  12     1214.12     1261.36     13.51 o
  18   4  12       18.18       18.98      2.25 o
  19   4  12        0.21        0.96      2.46 o
   1   5  12      890.35      857.85      3.92 o
   2   5  12      436.35      450.83      3.05 o
   3   5  12      348.33      350.73      2.79 o
   4   5  12      655.59      658.37      3.74 o
   5   5  12       21.18       22.29      1.86 o
   6   5  12       74.70       70.84      2.71 o
   7   5  12      205.82      206.28      3.88 o
   8   5  12      336.98      311.96      4.29 o
   9   5  12       22.40       24.69      2.74 o
  10   5  12      165.90      158.95      4.47 o
  11   5  12      526.08      487.84      6.25 o
  12   5  12       79.48       86.49      3.81 o
  13   5  12      812.64      772.01      8.19 o
  14   5  12      139.32      139.86      4.40 o
  15   5  12       33.50       32.47      3.37 o
  16   5  12        0.55        2.46      2.36 o
  17   5  12       59.92       78.75      6.01 o
  18   5  12        6.79        2.25      2.18 o
   0   6  12      412.87      425.73      4.94 o
   1   6  12       13.77        7.90      1.48 o
   2   6  12      156.94      176.51      2.69 o
   3   6  12      608.12      554.05      4.16 o
   4   6  12       15.81        8.34      1.62 o
   5   6  12     1151.05     1124.87      7.02 o
   6   6  12      196.75      179.85      3.47 o
   7   6  12       39.62       40.67      2.67 o
   8   6  12       99.76       97.35      3.62 o
   9   6  12     1709.01     1661.34     11.45 o
  10   6  12       17.68       21.37      2.79 o
  11   6  12      194.47      198.63      4.50 o
  12   6  12      735.63      718.36      8.27 o
  13   6  12      173.56      165.13      4.43 o
  14   6  12       16.76       19.89      3.33 o
  15   6  12      121.57      117.45      4.75 o
  16   6  12      128.78      133.79      4.03 o
  17   6  12       91.17       84.18      2.87 o
   1   7  12      299.39      323.97      4.43 o
   2   7  12      737.49      703.05      5.20 o
   3   7  12       37.96       50.88      2.50 o
   4   7  12      962.13      931.99      6.49 o
   5   7  12      147.58      126.51      3.55 o
   6   7  12        2.98        3.60      2.14 o
   7   7  12        1.38        4.37      2.23 o
   8   7  12     1090.23      994.27      8.13 o
   9   7  12      557.53      546.60      6.38 o
  10   7  12      150.32      160.63      4.03 o
  11   7  12       96.00      101.83      3.78 o
  12   7  12        0.71        4.90      2.92 o
  13   7  12      664.52      647.62      6.90 o
  14   7  12      298.80      300.36      5.07 o
  15   7  12       31.53       24.56      3.00 o
  16   7  12       10.13       11.60      2.75 o
  17   7  12      398.89      487.15      6.44 o
   0   8  12        0.30        4.44      3.34 o
   1   8  12      142.98      140.88      3.66 o
   2   8  12      860.53      816.40      6.23 o
   3   8  12     2099.72     2058.69     11.38 o
   4   8  12     1681.18     1635.80     10.12 o
   5   8  12       11.92       12.92      2.53 o
   6   8  12      170.91      183.51      3.86 o
   7   8  12     1436.16     1398.00     10.29 o
   8   8  12      433.25      448.99      5.75 o
   9   8  12     2281.72     2293.03     14.76 o
  10   8  12      204.51      198.84      4.49 o
  11   8  12      102.25      107.83      4.09 o
  12   8  12       60.35       46.48      3.62 o
  13   8  12        7.69       14.26      3.17 o
  14   8  12        5.80        5.89      2.36 o
  15   8  12       19.46       12.06      2.19 o
  16   8  12       15.87        8.69      3.54 o
   1   9  12     1001.98      887.90      8.45 o
   2   9  12      325.29      324.69      6.96 o
   3   9  12     2291.04     2304.91     13.25 o
   4   9  12        7.63        8.13      2.40 o
   5   9  12      421.74      395.41      4.99 o
   6   9  12        3.98       12.47      2.71 o
   7   9  12      407.98      399.99      5.27 o
   8   9  12      225.83      236.17      4.20 o
   9   9  12       25.50       34.70      2.97 o
  10   9  12       78.41       84.55      3.61 o
  11   9  12       47.66       45.11      3.29 o
  12   9  12       57.74       45.95      3.17 o
  13   9  12       11.67       11.54      2.40 o
  14   9  12        9.67        5.58      2.13 o
  15   9  12      365.33      379.10      7.16 o
   0  10  12     1908.97     1903.58     18.35 o
   1  10  12       26.07       33.83      3.27 o
   2  10  12      698.72      661.26      6.66 o
   3  10  12       65.13       67.92      3.84 o
   4  10  12        0.73        5.47      2.79 o
   5  10  12      160.58      139.90      4.03 o
   6  10  12      143.67      128.54      4.42 o
   7  10  12      169.68      157.89      4.64 o
   8  10  12       15.58       12.44      2.64 o
   9  10  12        1.21        2.32      2.42 o
  10  10  12      187.75      189.76      4.40 o
  11  10  12        0.86        1.87      2.26 o
  12  10  12      282.17      253.00      4.05 o
  13  10  12       56.21       52.41      3.39 o
   1  11  12      290.73      289.10      5.30 o
   2  11  12      201.74      216.60      4.40 o
   3  11  12        5.52        5.62      2.49 o
   4  11  12       20.73       18.90      2.75 o
   5  11  12      336.81      332.94      6.07 o
   6  11  12      141.85      132.91      3.62 o
   7  11  12     1057.54     1004.57     10.69 o
   8  11  12      457.67      479.70      5.63 o
   9  11  12       31.72       30.83      2.63 o
  10  11  12       79.39       77.84      3.40 o
  11  11  12        7.03        4.23      2.17 o
   0  12  12      740.20      735.34     10.89 o
   1  12  12      200.52      212.60      4.32 o
   2  12  12      437.80      427.81      4.79 o
   3  12  12      319.20      299.92      4.17 o
   4  12  12       88.88       72.09      3.09 o
   5  12  12       66.09       83.55      3.36 o
   6  12  12      124.57      135.04      4.10 o
   7  12  12     1175.78     1305.37      9.06 o
   8  12  12        5.66        4.87      2.12 o
   9  12  12        1.68        1.48      2.19 o
   1  13  12       34.45       17.32      1.99 o
   2  13  12       21.98       19.23      2.18 o
   3  13  12       45.22       52.54      4.10 o
   4  13  12       77.44       80.98      6.36 o
   5  13  12       53.39       39.78      4.73 o
   6  13  12      106.30      127.49     11.75 o
   1   1  13     2559.54     2675.73      8.98 o
   2   1  13     1970.27     2151.16      8.16 o
   3   1  13      890.25      842.07      3.64 o
   4   1  13      352.74      369.94      2.02 o
   5   1  13      732.49      674.43      3.65 o
   6   1  13      325.00      374.65      2.89 o
   7   1  13     2268.07     2190.32      9.73 o
   8   1  13        0.01        2.57      1.80 o
   9   1  13      399.58      335.39      4.08 o
  10   1  13      521.52      493.30      5.34 o
  11   1  13      823.22      785.82      7.17 o
  12   1  13      109.01      111.49      3.69 o
  13   1  13       23.88       29.28      2.93 o
  14   1  13      722.26      651.86      6.86 o
  15   1  13     2199.82     2161.24     15.49 o
  16   1  13        7.89        7.51      3.24 o
  17   1  13       34.30       46.66      4.28 o
  18   1  13      741.52      731.58      7.30 o
  19   1  13       54.16       30.29      2.76 o
   0   2  13      281.87      330.61      2.38 o
   1   2  13        8.22       16.31      0.81 o
   2   2  13      542.53      480.64      2.35 o
   3   2  13     6469.48     6446.66     20.84 o
   4   2  13       49.19       65.03      1.41 o
   5   2  13     1772.47     1704.44      7.28 o
   6   2  13     2512.87     2579.10     10.92 o
   7   2  13      381.76      349.32      3.30 o
   8   2  13       74.87       81.81      2.58 o
   9   2  13      103.38      115.80      3.53 o
  10   2  13      507.02      532.44      5.86 o
  11   2  13     6043.16     5985.42     30.46 o
  12   2  13       24.51       34.43      3.04 o
  13   2  13      628.83      580.96      6.30 o
  14   2  13      115.23      100.22      4.26 o
  15   2  13      711.04      649.69      7.45 o
  16   2  13      104.22       90.12      3.94 o
  17   2  13      300.47      317.11      5.19 o
  18   2  13       11.38        5.69      2.46 o
  19   2  13       23.93       12.62      3.12 o
   1   3  13      104.33      119.22      1.35 o
   2   3  13     1729.73     1802.23      6.15 o
   3   3  13        4.61       10.23      1.57 o
   4   3  13      143.03      159.13      2.08 o
   5   3  13      885.31      842.21      4.25 o
   6   3  13      478.25      502.38      3.70 o
   7   3  13       11.92        4.80      1.81 o
   8   3  13      742.33      692.76      6.45 o
   9   3  13     3362.75     3224.43     17.52 o
  10   3  13     1559.57     1534.11     10.80 o
  11   3  13     1453.36     1400.02     10.13 o
  12   3  13      464.17      466.60      5.80 o
  13   3  13      489.56      463.84      6.50 o
  14   3  13       29.31       35.66      3.96 o
  15   3  13      190.48      169.08      4.50 o
  16   3  13      101.28      113.24      4.13 o
  17   3  13      101.05       94.45      3.62 o
  18   3  13       31.54       33.25      2.52 o
  19   3  13      109.89      113.26      4.07 o
   0   4  13      307.38      330.45      3.30 o
   1   4  13     8041.18     8242.47     26.59 o
   2   4  13       87.32       67.63      1.99 o
   3   4  13     1902.80     1828.86      7.61 o
   4   4  13      192.04      216.88      2.58 o
   5   4  13     1651.91     1602.96      7.76 o
   6   4  13     1793.70     1662.33      9.36 o
   7   4  13      332.89      356.53      4.78 o
   8   4  13      178.51      175.17      4.27 o
   9   4  13     1723.00     1658.73     11.80 o
  10   4  13        0.47        1.36      2.82 o
  11   4  13       34.45       33.90      3.57 o
  12   4  13      399.59      390.26      6.12 o
  13   4  13      153.85      146.67      4.73 o
  14   4  13       78.75       69.62      4.58 o
  15   4  13      323.24      330.11      6.35 o
  16   4  13       98.24       99.11      4.20 o
  17   4  13        5.50        3.40      2.49 o
  18   4  13       32.29       20.70      2.75 o
   1   5  13       35.22       42.45      1.69 o
   2   5  13     2467.61     2458.64      9.78 o
   3   5  13     4648.47     4688.55     23.66 o
   4   5  13      103.02      102.44      2.28 o
   5   5  13      457.18      450.12      4.03 o
   6   5  13     1325.41     1258.58      7.65 o
   7   5  13      153.65      161.22      3.80 o
   8   5  13     3623.32     3439.68     18.36 o
   9   5  13      230.90      223.52      4.31 o
  10   5  13      175.10      192.29      4.21 o
  11   5  13       64.03       61.50      3.46 o
  12   5  13      196.20      196.70      4.59 o
  13   5  13       76.24       62.03      3.69 o
  14   5  13       78.69       76.79      3.60 o
  15   5  13       36.58       33.97      3.03 o
  16   5  13        5.47        5.47      2.32 o
  17   5  13        1.06       -0.76      1.55 o
  18   5  13      109.88       91.52      3.87 o
   0   6  13       56.37       64.53      4.07 o
   1   6  13       15.70       11.36      1.85 o
   2   6  13       90.50      106.82      2.55 o
   3   6  13      114.09      111.80      2.49 o
   4   6  13        5.85        3.54      1.74 o
   5   6  13      456.66      431.98      4.37 o
   6   6  13      411.02      387.27      4.43 o
   7   6  13      905.81      870.20      7.15 o
   8   6  13      335.49      326.52      4.72 o
   9   6  13      942.23      900.59      7.96 o
  10   6  13        5.32        4.98      3.23 o
  11   6  13      115.58      106.52      4.26 o
  12   6  13        1.55        3.70      3.00 o
  13   6  13      126.92      122.06      4.35 o
  14   6  13       92.46       86.60      4.23 o
  15   6  13       12.36       10.61      2.85 o
  16   6  13        3.66        4.09      2.10 o
  17   6  13       38.97       31.38      3.00 o
   1   7  13      276.20      305.05      4.47 o
   2   7  13      164.68      163.74      2.95 o
   3   7  13     2472.98     2373.86     12.69 o
   4   7  13      884.81      809.53      6.46 o
   5   7  13      495.65      523.52      5.29 o
   6   7  13      246.78      211.71      4.13 o
   7   7  13        1.01        3.71      2.11 o
   8   7  13      327.70      323.09      5.64 o
   9   7  13      342.12      352.34      4.99 o
  10   7  13       83.47       88.86      3.71 o
  11   7  13       84.28       87.04      4.23 o
  12   7  13        0.22       -1.18      2.34 o
  13   7  13      337.41      325.30      5.13 o
  14   7  13      277.66      240.69      4.80 o
  15   7  13        0.01        0.96      2.35 o
  16   7  13       84.78       88.07      5.20 o
   0   8  13      221.00      220.08     15.49 o
   1   8  13       51.34       51.50      3.37 o
   2   8  13      380.65      356.48      4.57 o
   3   8  13        0.69        1.17      1.90 o
   4   8  13      256.62      263.52      4.53 o
   5   8  13      541.15      517.14      5.76 o
   6   8  13      297.44      288.03      5.02 o
   7   8  13        1.42        2.98      2.25 o
   8   8  13      350.54      319.08      5.19 o
   9   8  13     2349.52     2412.95     15.85 o
  10   8  13      269.34      254.17      4.55 o
  11   8  13      200.32      196.21      4.17 o
  12   8  13       73.77       85.54      3.73 o
  13   8  13       14.28       15.88      3.04 o
  14   8  13       16.78       12.58      2.49 o
  15   8  13       31.50       21.34      3.04 o
   1   9  13        0.56        1.83      2.82 o
   2   9  13      511.13      477.98      5.54 o
   3   9  13       55.49       51.62      3.04 o
   4   9  13      366.29      346.18      4.79 o
   5   9  13        6.15        6.12      2.60 o
   6   9  13      685.95      628.34      6.78 o
   7   9  13        4.31        3.38      2.45 o
   8   9  13      683.68      680.81      6.61 o
   9   9  13       13.82       15.74      2.98 o
  10   9  13        0.01        0.18      2.37 o
  11   9  13        0.10        2.48      2.09 o
  12   9  13        0.05        2.51      2.17 o
  13   9  13       38.36       36.77      2.93 o
  14   9  13       21.52       15.27      3.01 o
   0  10  13      222.28      236.76      8.44 o
   1  10  13      182.39      192.42      4.53 o
   2  10  13       96.97      112.48      3.99 o
   3  10  13     1044.54     1061.87      8.63 o
   4  10  13       20.24       25.34      2.93 o
   5  10  13      104.95      106.97      3.48 o
   6  10  13      230.07      227.00      4.69 o
   7  10  13       97.72       90.46      3.78 o
   8  10  13      478.37      518.93      5.87 o
   9  10  13      408.43      419.07      5.78 o
  10  10  13       36.09       28.51      2.70 o
  11  10  13       21.02       16.39      2.77 o
  12  10  13       30.36       12.40      2.09 o
  13  10  13        5.27        3.73      2.79 o
   1  11  13       12.95       16.84      2.87 o
   2  11  13       55.14       58.03      3.33 o
   3  11  13        5.64        6.51      2.23 o
   4  11  13        6.28       13.53      2.39 o
   5  11  13      229.60      217.13      4.60 o
   6  11  13       22.84       20.95      2.70 o
   7  11  13        5.25        3.57      2.48 o
   8  11  13      736.15      734.41      6.67 o
   9  11  13        6.30        5.68      2.68 o
  10  11  13       32.68       21.85      2.63 o
  11  11  13        9.01        5.26      2.97 o
   0  12  13        0.03        3.68      3.73 o
   1  12  13       73.78       47.45      3.33 o
   2  12  13      365.78      386.40      5.20 o
   3  12  13        4.05        1.94      1.98 o
   4  12  13      233.86      244.97      4.24 o
   5  12  13        0.65        0.31      1.73 o
   6  12  13       61.54       74.60      5.05 o
   7  12  13      217.19      262.08      4.73 o
   8  12  13        2.61        3.02      2.42 o
   9  12  13      150.83      158.25      4.09 o
   1  13  13       82.01       77.17      3.46 o
   2  13  13        2.61        1.94      2.01 o
   3  13  13      390.31      444.51      5.33 o
   4  13  13      193.22      189.34      4.30 o
   5  13  13       48.29       36.43      7.64 o
   0   0  14     3594.30     3914.25     24.66 o
   1   0  14    10453.18    11534.37     59.12 o
   2   0  14      414.50      481.91      4.93 o
   3   0  14     4724.76     4508.20     21.36 o
   4   0  14     8438.08     8796.20     45.15 o
   5   0  14        6.43       15.12      1.70 o
   6   0  14     6131.96     6085.20     29.00 o
   7   0  14     4161.10     3876.03     23.09 o
   8   0  14     7615.93     7486.17     53.61 o
   9   0  14     1538.11     1594.84     15.50 o
  10   0  14     1059.31     1063.64     11.58 o
  11   0  14     1522.85     1536.70     15.37 o
  12   0  14      894.69      950.77     11.75 o
  13   0  14      323.96      328.52      7.55 o
  14   0  14       12.68       19.25      4.60 o
  15   0  14      314.75      290.89      7.68 o
  16   0  14      830.64      871.36     11.73 o
  17   0  14      174.64      203.80      7.12 o
  18   0  14      183.88      179.32      6.36 o
  19   0  14       93.61       89.53      4.43 o
   1   1  14      102.21      151.31      1.16 o
   2   1  14      110.10      122.82      1.21 o
   3   1  14     3725.41     3736.84     12.75 o
   4   1  14     1058.90     1026.13      4.47 o
   5   1  14      745.66      686.00      3.76 o
   6   1  14     1752.25     1774.71      7.90 o
   7   1  14     1665.22     1650.16      9.71 o
   8   1  14     1431.99     1394.73      8.68 o
   9   1  14       29.82       38.18      2.68 o
  10   1  14     2270.50     2200.53     12.98 o
  11   1  14       43.06       42.24      3.24 o
  12   1  14        3.59        8.60      2.83 o
  13   1  14       29.37       59.66      3.60 o
  14   1  14      936.12      845.12      7.91 o
  15   1  14      166.32      141.36      5.01 o
  16   1  14      115.80      119.31      4.38 o
  17   1  14      868.20      864.13      8.31 o
  18   1  14       21.68       19.38      2.88 o
  19   1  14        3.50        0.38      2.02 o
   0   2  14     2786.91     2806.81     12.15 o
   1   2  14      733.96      811.71      3.14 o
   2   2  14     1264.84     1249.48      4.25 o
   3   2  14     2489.68     2419.16      8.72 o
   4   2  14     2493.96     2412.29      8.91 o
   5   2  14      199.41      220.89      2.46 o
   6   2  14     2242.81     2214.11     10.57 o
   7   2  14     2068.37     2055.81     10.50 o
   8   2  14      736.03      697.01      6.17 o
   9   2  14     2376.04     2342.72     13.66 o
  10   2  14      602.74      607.47      6.03 o
  11   2  14       50.47       58.01      3.27 o
  12   2  14        0.08        3.06      2.54 o
  13   2  14       84.24       99.08      3.79 o
  14   2  14        7.53        4.25      2.89 o
  15   2  14      250.89      255.78      5.33 o
  16   2  14       52.99       55.51      3.84 o
  17   2  14      460.11      489.16      6.09 o
  18   2  14        8.83        9.96      2.87 o
  19   2  14        7.69        9.43      3.03 o
   1   3  14     1026.95     1091.39      4.58 o
   2   3  14      616.30      658.08      3.29 o
   3   3  14      270.96      272.62      2.49 o
   4   3  14      453.02      466.73      3.48 o
   5   3  14       76.54       62.46      2.21 o
   6   3  14       35.58       51.00      2.73 o
   7   3  14     1721.00     1715.44     10.92 o
   8   3  14      131.13      129.47      4.25 o
   9   3  14      233.70      242.08      4.83 o
  10   3  14     4482.83     4354.12     26.80 o
  11   3  14      451.73      415.87      5.93 o
  12   3  14     4163.58     4064.44     23.34 o
  13   3  14        2.89        3.66      2.87 o
  14   3  14      516.04      484.53      7.39 o
  15   3  14      661.48      597.50      8.22 o
  16   3  14      262.12      251.42      5.59 o
  17   3  14        5.76        2.12      2.69 o
  18   3  14        3.30       12.72      2.75 o
   0   4  14        0.28       12.86      1.89 o
   1   4  14      161.90      169.60      2.18 o
   2   4  14        0.65        3.67      1.22 o
   3   4  14      127.43      100.57      2.35 o
   4   4  14      426.80      398.12      3.53 o
   5   4  14       45.76       59.22      2.26 o
   6   4  14     1219.27     1194.15      9.64 o
   7   4  14     1089.42     1045.38      9.04 o
   8   4  14      345.14      309.85      5.37 o
   9   4  14      295.44      310.97      5.77 o
  10   4  14        8.75       14.83      3.25 o
  11   4  14     1366.88     1348.70     10.45 o
  12   4  14      766.93      763.71     11.38 o
  13   4  14       13.72       11.59      3.14 o
  14   4  14       45.64       29.66      3.93 o
  15   4  14      330.32      323.86      5.89 o
  16   4  14       33.49       30.18      3.43 o
  17   4  14      125.65      140.95      3.96 o
  18   4  14       51.12       37.65      3.31 o
   1   5  14      938.24      890.47      5.71 o
   2   5  14       36.92       38.89      3.16 o
   3   5  14     1017.20     1038.24      6.56 o
   4   5  14       97.01       88.52      2.89 o
   5   5  14      188.55      166.36      3.26 o
   6   5  14      634.70      605.63      5.86 o
   7   5  14      668.97      670.64      7.44 o
   8   5  14     4065.35     4006.88     22.81 o
   9   5  14     1705.15     1607.39     11.90 o
  10   5  14        2.16        5.52      3.06 o
  11   5  14       90.95       96.34      4.50 o
  12   5  14       46.06       43.49      4.27 o
  13   5  14       11.65       18.34      4.37 o
  14   5  14      414.85      394.96      6.90 o
  15   5  14      189.91      165.50      5.17 o
  16   5  14      134.79      151.70      7.17 o
  17   5  14        2.48        3.26      2.70 o
   0   6  14     1001.42      970.79     15.08 o
   1   6  14      979.17      977.80      6.88 o
   2   6  14      331.44      368.05      8.16 o
   3   6  14        0.16        3.16      1.86 o
   4   6  14       75.89       86.56      3.24 o
   5   6  14       57.50       65.05      3.31 o
   6   6  14      419.89      420.71      5.30 o
   7   6  14       15.11       23.46      3.21 o
   8   6  14      248.87      232.87      5.15 o
   9   6  14       14.53       13.17      3.23 o
  10   6  14       86.83       88.39      4.52 o
  11   6  14        0.80        2.55      2.97 o
  12   6  14      756.71      724.86     19.64 o
  13   6  14       56.27       56.13      4.80 o
  14   6  14      778.34      765.17      9.14 o
  15   6  14      278.93      291.59      6.34 o
  16   6  14      236.79      267.07      5.39 o
  17   6  14      351.62      382.29      5.35 o
   1   7  14      358.99      361.74      5.05 o
   2   7  14       27.69       32.68      3.17 o
   3   7  14        0.93        1.74      2.02 o
   4   7  14       17.42       24.50      2.89 o
   5   7  14      380.88      396.57      5.58 o
   6   7  14      331.84      272.62      5.36 o
   7   7  14        3.23        8.71      2.88 o
   8   7  14       86.58       85.98      4.25 o
   9   7  14      268.10      270.85      5.71 o
  10   7  14      572.55      593.23      8.07 o
  11   7  14       13.21       11.30      3.14 o
  12   7  14       10.81        8.75      2.97 o
  13   7  14      289.85      316.66      6.92 o
  14   7  14       15.04       13.58      3.72 o
  15   7  14      122.72      145.98      4.59 o
  16   7  14        3.53        4.63      2.85 o
   0   8  14     3733.51     3590.82     35.44 o
   1   8  14        0.60        3.94      2.78 o
   2   8  14      762.13      771.07      6.81 o
   3   8  14        1.46        4.25      2.17 o
   4   8  14      403.28      401.33      5.45 o
   5   8  14        2.24        8.16      2.67 o
   6   8  14      739.06      697.41      6.79 o
   7   8  14      226.85      222.09      4.52 o
   8   8  14     1945.03     1904.14     13.20 o
   9   8  14      708.74      751.76      6.97 o
  10   8  14      547.25      529.81      6.17 o
  11   8  14      213.29      211.81      4.20 o
  12   8  14      132.55      108.14      4.12 o
  13   8  14        4.26        5.25      2.34 o
  14   8  14        0.04        0.08      1.66 o
  15   8  14       76.25       88.84      4.36 o
   1   9  14       19.00       13.00      3.13 o
   2   9  14       16.89       15.74      3.25 o
   3   9  14       10.04        9.43      2.71 o
   4   9  14      605.78      614.58      5.74 o
   5   9  14      980.45      935.96      8.62 o
   6   9  14      211.61      216.59      4.39 o
   7   9  14     1829.68     1719.53     11.78 o
   8   9  14     1321.53     1376.07     10.39 o
   9   9  14      753.32      828.09      7.32 o
  10   9  14        0.00        4.40      2.12 o
  11   9  14      114.83      136.55      3.44 o
  12   9  14      147.91      142.45      4.86 o
  13   9  14        0.16        0.75      1.96 o
  14   9  14        6.43        4.54      3.83 o
   0  10  14       57.28       66.78      5.63 o
   1  10  14     1287.75     1272.55     10.53 o
   2  10  14      157.79      177.68      4.33 o
   3  10  14     1562.54     1509.79     10.42 o
   4  10  14        0.68        1.41      2.18 o
   5  10  14       30.82       33.18      2.89 o
   6  10  14       33.50       27.39      2.60 o
   7  10  14      100.06       87.06      3.30 o
   8  10  14      164.07      168.55      3.57 o
   9  10  14      663.68      695.42      7.43 o
  10  10  14      152.47      169.16      6.42 o
  11  10  14       79.73       87.32      3.44 o
  12  10  14       96.90      115.69      6.28 o
   1  11  14      176.18      144.42      4.53 o
   2  11  14       29.30       39.06      2.98 o
   3  11  14       14.30       14.63      2.73 o
   4  11  14       14.66       16.14      2.59 o
   5  11  14      421.22      396.62      5.37 o
   6  11  14      316.16      325.31      4.99 o
   7  11  14       33.48       40.35      3.27 o
   8  11  14       10.53        5.70      2.31 o
   9  11  14       15.77       10.33      2.23 o
  10  11  14      377.85      411.03      6.03 o
   0  12  14      195.75      187.40      7.10 o
   1  12  14        2.30        1.95      2.39 o
   2  12  14      247.08      240.82      4.83 o
   3  12  14       88.04       84.70      4.20 o
   4  12  14      337.14      351.22      5.54 o
   5  12  14       73.03       89.37      5.70 o
   6  12  14       17.50       14.12      3.06 o
   7  12  14      968.99     1025.43      9.89 o
   8  12  14       16.10        6.25      3.25 o
   1  13  14       11.33        5.68      2.70 o
   2  13  14       38.15       40.07      3.30 o
   3  13  14       22.68       16.56      3.49 o
   4  13  14       46.34       23.83      4.20 o
   1   1  15     1443.92     1579.77      6.08 o
   2   1  15       71.31       71.50      1.17 o
   3   1  15      634.96      616.80      3.43 o
   4   1  15        0.97        4.66      1.31 o
   5   1  15      234.51      259.06      2.90 o
   6   1  15       29.73       35.84      2.18 o
   7   1  15        1.71        4.68      2.10 o
   8   1  15        5.40       12.17      2.52 o
   9   1  15       67.69       62.35      3.12 o
  10   1  15      259.63      246.52      5.28 o
  11   1  15       78.91       95.46      4.18 o
  12   1  15       73.13       99.02      3.90 o
  13   1  15       75.49       77.34      3.75 o
  14   1  15      202.09      205.69      4.74 o
  15   1  15       85.28       88.88      3.75 o
  16   1  15       51.69       53.64      3.59 o
  17   1  15      810.46      919.16      8.28 o
  18   1  15      415.69      513.11      6.06 o
   0   2  15       32.25       44.80      1.53 o
   1   2  15     3461.32     3687.18     13.39 o
   2   2  15      371.63      324.81      2.63 o
   3   2  15     1638.73     1659.37      7.06 o
   4   2  15     1783.59     1652.88      7.88 o
   5   2  15     2067.96     2159.49     10.18 o
   6   2  15      182.08      184.78      2.85 o
   7   2  15     1048.64      956.97      6.33 o
   8   2  15      672.13      598.49      5.60 o
   9   2  15      277.48      281.43      4.42 o
  10   2  15     8761.35     8786.03     54.58 o
  11   2  15       52.89       53.20      3.41 o
  12   2  15       25.00       18.43      3.20 o
  13   2  15     2707.48     2517.94     15.04 o
  14   2  15     1180.28     1046.62      8.53 o
  15   2  15      178.17      188.89      4.90 o
  16   2  15       99.48       97.79      3.96 o
  17   2  15       31.55       25.85      3.10 o
  18   2  15        0.18       -0.33      2.35 o
   1   3  15      162.63      144.73      2.06 o
   2   3  15        0.04        2.43      1.27 o
   3   3  15     2466.97     2641.08     11.40 o
   4   3  15        0.66        2.40      1.49 o
   5   3  15     1487.68     1502.43      9.31 o
   6   3  15      662.30      694.16      6.31 o
   7   3  15      272.24      291.01      5.27 o
   8   3  15       85.53      111.02      4.81 o
   9   3  15      553.07      550.12      6.49 o
  10   3  15      287.91      272.68      5.26 o
  11   3  15      181.55      197.67      4.59 o
  12   3  15      309.64      300.18      5.37 o
  13   3  15       11.65       11.89      3.18 o
  14   3  15       16.04       28.12      3.57 o
  15   3  15      322.94      307.15      5.61 o
  16   3  15      900.45      882.82      8.89 o
  17   3  15       27.36       18.81      2.70 o
  18   3  15       41.51       36.70      3.27 o
   0   4  15      185.25      227.79      3.97 o
   1   4  15     2029.27     2004.43      9.22 o
   2   4  15     1129.53     1153.03      6.75 o
   3   4  15     2169.54     2163.52     11.54 o
   4   4  15      193.16      214.53      3.33 o
   5   4  15      319.31      290.47      3.57 o
   6   4  15     1300.89     1305.57      9.63 o
   7   4  15     2999.83     2950.45     18.22 o
   8   4  15     2537.15     2460.04     15.82 o
   9   4  15       51.14       70.18      4.28 o
  10   4  15      534.28      552.59      7.32 o
  11   4  15      753.21      756.30      8.55 o
  12   4  15      527.80      529.92      7.49 o
  13   4  15       12.27       11.80      3.30 o
  14   4  15       42.59       49.49      4.15 o
  15   4  15       11.35        9.66      3.33 o
  16   4  15       97.50       80.82      5.63 o
  17   4  15       44.44       39.49      2.91 o
   1   5  15       90.45       98.89      2.45 o
   2   5  15     4856.24     4750.51     25.39 o
   3   5  15     1477.95     1405.11     10.14 o
   4   5  15      175.69      170.60      3.75 o
   5   5  15      640.66      604.29      5.91 o
   6   5  15      249.56      270.81      4.84 o
   7   5  15      156.64      152.97      4.31 o
   8   5  15     2176.95     2143.47     13.93 o
   9   5  15       33.35       26.92      3.38 o
  10   5  15       69.53       79.22      5.63 o
  11   5  15        1.91        1.14      3.18 o
  12   5  15      228.41      231.99      7.89 o
  13   5  15      377.15      367.31      6.58 o
  14   5  15       57.66       47.46      4.14 o
  15   5  15      122.94      112.98      4.75 o
  16   5  15        6.08        8.31      3.02 o
  17   5  15      201.89      204.03      4.35 o
   0   6  15     2191.69     2117.84     18.44 o
   1   6  15       55.96       60.41      5.01 o
   2   6  15      194.91      210.45      3.93 o
   3   6  15      319.33      334.92      5.33 o
   4   6  15       44.58       54.56      3.02 o
   5   6  15      377.41      356.77      4.87 o
   6   6  15      799.49      780.69      7.65 o
   7   6  15      134.67      123.37      4.47 o
   8   6  15      139.33      152.33      4.71 o
   9   6  15     2733.66     2749.16     17.76 o
  10   6  15     1499.29     1496.39     12.81 o
  11   6  15       52.44       53.66      4.00 o
  12   6  15      430.51      431.53     12.78 o
  13   6  15      126.68      126.44      4.87 o
  14   6  15      223.71      197.83      5.90 o
  15   6  15        5.57       11.50      3.53 o
  16   6  15      129.91      137.71      3.98 o
   1   7  15      138.94      122.01      4.61 o
   2   7  15      881.39      846.97      7.47 o
   3   7  15       13.43       12.27      2.82 o
   4   7  15      236.00      244.96      4.93 o
   5   7  15      899.63      883.31      8.23 o
   6   7  15       42.81       41.73      3.33 o
   7   7  15     4597.34     4559.75     29.50 o
   8   7  15      115.18      118.25      4.26 o
   9   7  15       50.10       48.35      3.95 o
  10   7  15      574.50      567.74      7.65 o
  11   7  15      166.83      167.77      4.82 o
  12   7  15      182.03      191.51      5.25 o
  13   7  15       33.25       30.20      3.83 o
  14   7  15       64.86       64.86      4.65 o
  15   7  15        4.83        3.53      2.81 o
   0   8  15       56.28       50.72      5.24 o
   1   8  15      369.87      351.38      6.46 o
   2   8  15     3063.98     2980.69     19.79 o
   3   8  15     2046.37     2045.73     14.24 o
   4   8  15     1657.10     1604.89     12.38 o
   5   8  15       20.70       17.34      3.03 o
   6   8  15     1041.11      992.62      8.81 o
   7   8  15     3061.40     3179.05     20.84 o
   8   8  15        1.91        3.30      3.82 o
   9   8  15      447.39      450.81      7.78 o
  10   8  15      557.21      517.58      7.07 o
  11   8  15        9.34        5.19      3.18 o
  12   8  15        8.95        8.46      2.84 o
  13   8  15        1.12        0.11      2.23 o
  14   8  15       87.84       96.52      5.34 o
   1   9  15      291.01      293.21      5.54 o
   2   9  15       47.42       68.81      6.04 o
   3   9  15        3.59        8.21      3.13 o
   4   9  15        3.69        5.47      3.15 o
   5   9  15       29.86       17.08      2.89 o
   6   9  15      400.73      407.01      6.07 o
   7   9  15      505.26      471.30      6.67 o
   8   9  15        0.54        4.53      3.28 o
   9   9  15      514.90      533.04      7.56 o
  10   9  15      358.66      366.99      6.13 o
  11   9  15      697.60      759.60      7.53 o
  12   9  15      236.98      239.16      5.34 o
  13   9  15       44.44       31.74      3.51 o
   0  10  15     1443.32     1382.82     16.76 o
   1  10  15      418.22      432.95      6.50 o
   2  10  15      513.18      515.08      7.99 o
   3  10  15      768.76      767.37      7.73 o
   4  10  15       16.88       23.29      3.38 o
   5  10  15      553.02      520.48      6.89 o
   6  10  15      162.74      152.53      3.94 o
   7  10  15       79.45       73.04      3.36 o
   8  10  15       56.02       73.58      3.50 o
   9  10  15      610.29      623.99      6.84 o
  10  10  15      813.41      875.83      7.29 o
  11  10  15        2.58        1.64      2.51 o
  12  10  15       70.50       63.18      7.77 o
   1  11  15      143.70      140.65      4.02 o
   2  11  15       34.57       31.29      3.16 o
   3  11  15     1127.11     1078.20     10.48 o
   4  11  15      221.97      246.60      6.57 o
   5  11  15       24.42       25.16      3.29 o
   6  11  15        5.19        5.78      3.12 o
   7  11  15        1.58        3.24      2.31 o
   8  11  15       80.91       98.19      4.54 o
   9  11  15      236.15      250.61      4.52 o
  10  11  15       39.66       29.48      3.96 o
   0  12  15        2.33        0.37      3.01 o
   1  12  15       13.54        9.36      2.18 o
   2  12  15       21.39       14.30      2.54 o
   3  12  15      253.21      279.81      4.74 o
   4  12  15       17.63       10.47      2.73 o
   5  12  15        2.88        2.79      2.75 o
   6  12  15       17.52       11.21      2.73 o
   7  12  15      533.24      595.26      8.04 o
   1  13  15       11.53        7.11      3.55 o
   0   0  16     2927.07     2663.61     22.39 o
   1   0  16       30.09       23.26      1.77 o
   2   0  16       41.84       40.93      2.57 o
   3   0  16       56.22      108.17      5.04 o
   4   0  16      355.11      353.25      4.53 o
   5   0  16     2008.99     1928.15     12.74 o
   6   0  16     3158.51     3061.28     23.11 o
   7   0  16      529.14      445.83      7.72 o
   8   0  16     2530.39     2409.74     20.84 o
   9   0  16     1336.22     1295.94     17.16 o
  10   0  16     2026.65     1999.62     18.35 o
  11   0  16        2.42        3.99      3.64 o
  12   0  16     1489.88     1443.63     16.02 o
  13   0  16     1655.32     1614.11     16.52 o
  14   0  16        5.98       10.95      3.92 o
  15   0  16      244.83      218.50      6.72 o
  16   0  16       24.55       24.51      4.31 o
  17   0  16      758.81      781.26     11.42 o
  18   0  16      144.02      139.56      5.50 o
   1   1  16      399.61      444.98      3.55 o
   2   1  16      509.48      490.70      4.21 o
   3   1  16      216.78      199.10      2.08 o
   4   1  16       41.26       60.25      2.32 o
   5   1  16     1232.62     1191.96      6.42 o
   6   1  16       30.98       43.04      2.13 o
   7   1  16        4.58       12.72      2.21 o
   8   1  16     2688.34     2618.10     14.95 o
   9   1  16      692.33      684.27      6.57 o
  10   1  16      598.80      578.03      6.81 o
  11   1  16     1394.16     1342.36      9.78 o
  12   1  16     1153.49     1086.39      8.69 o
  13   1  16      270.00      232.35      4.96 o
  14   1  16       21.61       38.89      3.41 o
  15   1  16       58.20       45.34      3.24 o
  16   1  16        2.62        5.98      3.01 o
  17   1  16      168.69      178.50      4.23 o
  18   1  16       87.96       86.82      3.68 o
   0   2  16       66.76      116.51      3.76 o
   1   2  16        2.00        5.01      1.62 o
   2   2  16     1349.72     1378.07      6.55 o
   3   2  16       34.85       32.02      1.83 o
   4   2  16      991.08      913.59      5.13 o
   5   2  16      446.88      409.38      3.99 o
   6   2  16       53.84       46.82      2.42 o
   7   2  16      422.83      427.70      4.53 o
   8   2  16      113.17      114.42      3.48 o
   9   2  16     2860.00     2772.31     17.97 o
  10   2  16       76.71       82.43      3.38 o
  11   2  16      582.08      578.38      6.58 o
  12   2  16       44.05       39.79      3.18 o
  13   2  16        0.44        4.61      2.62 o
  14   2  16       32.59       38.55      3.23 o
  15   2  16        6.60        9.19      3.02 o
  16   2  16       56.00       63.73      3.63 o
  17   2  16      419.51      411.94      5.36 o
  18   2  16      104.03       93.48      3.52 o
   1   3  16      604.68      650.89      4.81 o
   2   3  16        0.05        2.29      1.49 o
   3   3  16       22.32       22.20      2.35 o
   4   3  16      483.83      479.36      4.55 o
   5   3  16     1229.95     1192.68      8.60 o
   6   3  16        6.26       11.95      2.50 o
   7   3  16      353.41      348.70      5.10 o
   8   3  16     1481.50     1496.73     11.01 o
   9   3  16      150.84      155.56      4.83 o
  10   3  16     3719.68     3753.72     23.51 o
  11   3  16        1.05        2.57      2.51 o
  12   3  16       53.51       60.47      3.85 o
  13   3  16      106.24      122.01      4.17 o
  14   3  16       13.49        8.72      2.91 o
  15   3  16        8.58       12.08      3.63 o
  16   3  16      421.40      427.18      6.14 o
  17   3  16        4.10        3.35      2.65 o
   0   4  16      137.31      157.48      3.50 o
   1   4  16     1134.41     1078.65      6.70 o
   2   4  16       10.24       15.76      2.36 o
   3   4  16     1013.44      948.82     10.68 o
   4   4  16     1715.28     1642.40     10.50 o
   5   4  16      440.60      412.95      5.15 o
   6   4  16       19.25       25.32      2.79 o
   7   4  16     1119.77     1091.99      9.81 o
   8   4  16     1037.61     1005.80      9.57 o
   9   4  16       97.60      100.96      4.48 o
  10   4  16     1143.03     1141.47     11.07 o
  11   4  16       93.22       80.30      4.35 o
  12   4  16      355.46      353.37      6.45 o
  13   4  16      238.32      221.27      5.73 o
  14   4  16        2.54        7.10      3.36 o
  15   4  16       80.99       87.85      4.18 o
  16   4  16      212.07      190.13      4.29 o
  17   4  16        5.87        7.50      3.08 o
   1   5  16       22.94       37.00      3.03 o
   2   5  16      676.79      633.06      6.39 o
   3   5  16        2.96        4.13      2.27 o
   4   5  16      157.75      145.85      4.21 o
   5   5  16      524.09      500.03      6.23 o
   6   5  16     1553.59     1540.39     11.98 o
   7   5  16      249.41      248.40      5.11 o
   8   5  16      354.38      355.26      6.09 o
   9   5  16      887.77      870.55      9.03 o
  10   5  16      173.00      184.17      5.18 o
  11   5  16     1432.44     1427.85     11.94 o
  12   5  16        0.06        2.84      3.03 o
  13   5  16       18.90       19.88      3.35 o
  14   5  16        8.34        7.66      3.72 o
  15   5  16       19.03        9.41      3.31 o
  16   5  16        1.56        1.97      2.67 o
   0   6  16      659.53      629.37      9.67 o
   1   6  16      400.90      365.32      5.75 o
   2   6  16       82.61       96.66      3.47 o
   3   6  16     1987.79     1930.80     13.17 o
   4   6  16      492.60      528.73      6.39 o
   5   6  16     1883.66     1793.38     11.96 o
   6   6  16     1419.37     1367.18     11.57 o
   7   6  16      545.12      538.20      7.00 o
   8   6  16      750.82      747.69      7.60 o
   9   6  16       98.87       96.40      4.68 o
  10   6  16       15.44       16.24      3.61 o
  11   6  16       11.61       19.58      3.71 o
  12   6  16      758.57      747.07     14.31 o
  13   6  16       40.02       29.58      3.74 o
  14   6  16       13.95        7.92      3.78 o
  15   6  16        0.04        3.54      2.61 o
  16   6  16      322.37      339.76      5.54 o
   1   7  16      233.90      244.51      5.14 o
   2   7  16       14.27       24.84      4.32 o
   3   7  16       90.55       78.31      3.71 o
   4   7  16      681.55      712.20      7.02 o
   5   7  16      388.27      356.60      5.56 o
   6   7  16     3215.93     3178.49     19.40 o
   7   7  16        6.40        6.61      3.24 o
   8   7  16      314.55      315.14      6.10 o
   9   7  16      364.19      356.33      6.99 o
  10   7  16      616.17      670.19      7.94 o
  11   7  16       21.78       23.97      3.53 o
  12   7  16      181.74      173.30      4.60 o
  13   7  16        7.67        2.25      2.49 o
  14   7  16      103.53      122.00      6.06 o
  15   7  16      141.36      177.76      4.60 o
   0   8  16        2.09        1.42      3.86 o
   1   8  16       12.48       10.17      3.29 o
   2   8  16     1228.22     1218.28     11.20 o
   3   8  16      854.27      830.03      8.95 o
   4   8  16       33.04       28.61      3.42 o
   5   8  16      107.79      112.80      4.33 o
   6   8  16      124.21      138.10      4.46 o
   7   8  16       93.52      115.09      5.23 o
   8   8  16      156.16      176.55      5.22 o
   9   8  16      111.60      102.08      4.94 o
  10   8  16      216.09      216.27      5.53 o
  11   8  16       17.58       20.25      3.46 o
  12   8  16      436.35      467.64     12.74 o
  13   8  16       72.13       68.48      5.01 o
  14   8  16      434.34      448.25      6.49 o
   1   9  16        0.03        2.46      2.90 o
   2   9  16      363.58      346.72      5.77 o
   3   9  16      109.18      123.36      4.47 o
   4   9  16      260.62      278.97      7.27 o
   5   9  16      494.91      490.93      6.31 o
   6   9  16        3.06        6.46      2.77 o
   7   9  16     1029.06     1043.75      9.76 o
   8   9  16       97.96       88.44      4.20 o
   9   9  16       97.89      100.83      4.21 o
  10   9  16        6.25       11.10      3.01 o
  11   9  16      122.18      116.13      4.80 o
  12   9  16      101.86      103.82      4.45 o
  13   9  16      222.47      246.45      6.35 o
   0  10  16      821.50      811.09     11.89 o
   1  10  16       21.94       21.12      3.48 o
   2  10  16        0.85        1.35      2.49 o
   3  10  16        0.23        3.25      2.62 o
   4  10  16      327.25      317.78      5.50 o
   5  10  16       31.99       34.64      3.46 o
   6  10  16      187.90      220.21      5.15 o
   7  10  16       89.07      131.07      3.82 o
   8  10  16      592.62      644.22      6.31 o
   9  10  16      935.99      980.52      8.52 o
  10  10  16        2.49        0.65      2.20 o
  11  10  16        7.53       10.10      3.14 o
   1  11  16      276.25      273.54      5.02 o
   2  11  16      103.22      116.77      4.13 o
   3  11  16       42.47       25.58      3.21 o
   4  11  16       12.60       11.04      3.54 o
   5  11  16       11.03        8.37      2.87 o
   6  11  16        7.90        6.58      2.67 o
   7  11  16        4.03        5.46      2.04 o
   8  11  16        0.03        0.83      2.63 o
   9  11  16       32.02       16.18      3.61 o
   0  12  16       14.60        9.98      3.53 o
   1  12  16        0.57        2.78      2.32 o
   2  12  16      186.06      204.83      4.61 o
   3  12  16       10.89       11.08      3.06 o
   4  12  16      196.84      189.60      9.19 o
   5  12  16       12.65       10.37      2.44 o
   6  12  16      241.17      268.72      5.46 o
   1   1  17       73.08       60.79      2.68 o
   2   1  17     1241.72     1271.77      6.96 o
   3   1  17       46.13       71.30      2.96 o
   4   1  17      515.69      506.61      3.72 o
   5   1  17     2075.77     1960.93     10.51 o
   6   1  17      375.01      327.31      4.26 o
   7   1  17     3799.58     3758.67     19.87 o
   8   1  17      177.93      165.68      3.94 o
   9   1  17       87.52       94.78      3.73 o
  10   1  17      762.99      748.96      7.77 o
  11   1  17      607.48      578.08      6.64 o
  12   1  17      479.84      450.60      6.05 o
  13   1  17      417.76      390.48      6.25 o
  14   1  17        0.37        8.98      2.88 o
  15   1  17       48.05       41.05      3.16 o
  16   1  17      406.15      408.14      5.38 o
  17   1  17      833.87      925.47      8.05 o
   0   2  17       52.17       59.13      4.12 o
   1   2  17      419.04      418.64      4.09 o
   2   2  17     1233.05     1189.98      7.84 o
   3   2  17       42.03       43.87      2.07 o
   4   2  17      522.52      550.09      5.54 o
   5   2  17     1098.95     1090.41      7.64 o
   6   2  17      319.29      332.81      4.54 o
   7   2  17      367.30      357.53      4.82 o
   8   2  17      564.50      584.05      6.28 o
   9   2  17     4312.85     4221.03     23.66 o
  10   2  17     1726.20     1713.93     12.41 o
  11   2  17        7.63        5.44      2.96 o
  12   2  17       18.28       16.08      2.87 o
  13   2  17      310.15      252.77      4.94 o
  14   2  17        0.32        0.88      2.53 o
  15   2  17       30.87       44.97      3.69 o
  16   2  17       75.78       98.63      4.35 o
  17   2  17       17.64        8.47      2.62 o
   1   3  17      287.98      284.09      3.72 o
   2   3  17      344.88      366.44      5.03 o
   3   3  17        0.06        2.46      2.25 o
   4   3  17      300.64      312.02      4.71 o
   5   3  17      234.82      266.36      4.65 o
   6   3  17      475.75      464.13      5.84 o
   7   3  17        8.29        4.13      2.50 o
   8   3  17       26.78       36.72      3.38 o
   9   3  17      358.49      335.24      6.68 o
  10   3  17      416.64      402.34      7.03 o
  11   3  17      226.72      233.07      5.48 o
  12   3  17       45.18       52.02      3.90 o
  13   3  17        1.64        2.60      2.52 o
  14   3  17        7.60        4.98      2.79 o
  15   3  17       10.18        5.01      3.01 o
  16   3  17      174.73      199.58      7.28 o
  17   3  17       99.09      111.81      4.84 o
   0   4  17      284.28      250.82      5.61 o
   1   4  17       12.84       11.60      2.30 o
   2   4  17       22.32       15.74      3.27 o
   3   4  17      317.60      288.81      4.99 o
   4   4  17      120.70      112.17      3.78 o
   5   4  17      667.66      613.46      6.91 o
   6   4  17       69.94       82.74      3.97 o
   7   4  17      150.03      133.87      4.05 o
   8   4  17      420.36      393.86      5.75 o
   9   4  17       44.54       52.70      3.99 o
  10   4  17      562.22      548.26      8.94 o
  11   4  17      134.68      120.78      5.00 o
  12   4  17      134.19      135.70      5.02 o
  13   4  17      122.24      113.19      4.63 o
  14   4  17      202.88      208.97      4.95 o
  15   4  17       86.77       90.87      4.52 o
  16   4  17       13.82        3.37      2.74 o
  17   4  17       26.30       20.91      3.58 o
   1   5  17      405.22      386.62      5.44 o
   2   5  17       58.61       60.11      4.33 o
   3   5  17       15.95       23.18      2.88 o
   4   5  17      143.49      143.22      4.22 o
   5   5  17     1178.04     1132.15      9.82 o
   6   5  17      939.89      945.02      9.05 o
   7   5  17      952.64      893.30      8.54 o
   8   5  17        2.51        2.54      3.55 o
   9   5  17      257.50      267.72      5.75 o
  10   5  17        8.47        4.83      2.88 o
  11   5  17      851.25      815.64      8.35 o
  12   5  17      257.30      243.45      5.33 o
  13   5  17      459.95      455.98      6.96 o
  14   5  17        5.97       10.12      3.17 o
  15   5  17      222.97      227.93      6.77 o
  16   5  17       46.27       44.25      4.02 o
   0   6  17      498.42      454.92      9.97 o
   1   6  17      113.15      125.67      4.58 o
   2   6  17      391.64      366.47      5.71 o
   3   6  17       50.07       54.39      3.07 o
   4   6  17      157.82      184.71      6.00 o
   5   6  17      117.14      116.84      4.60 o
   6   6  17       24.02       41.41      3.56 o
   7   6  17      313.71      318.09      5.62 o
   8   6  17        0.48        1.05      2.60 o
   9   6  17      379.23      377.96      6.20 o
  10   6  17     1164.17     1179.31     10.21 o
  11   6  17        7.17        8.88      3.06 o
  12   6  17       18.28       23.65      3.49 o
  13   6  17       29.24       28.71      3.21 o
  14   6  17       50.08       66.05      4.91 o
  15   6  17        5.40        4.62      2.66 o
   1   7  17      140.45      171.40      5.27 o
   2   7  17      100.68      104.30      4.40 o
   3   7  17     1570.14     1486.57     11.16 o
   4   7  17        7.53        7.36      2.61 o
   5   7  17      254.45      237.44      4.97 o
   6   7  17      460.29      495.55      8.99 o
   7   7  17       39.62       46.64      4.01 o
   8   7  17       22.71       28.24      3.76 o
   9   7  17        3.70        5.98      3.00 o
  10   7  17       13.67       14.41      3.07 o
  11   7  17       26.54       31.63      3.29 o
  12   7  17        2.95        2.75      2.76 o
  13   7  17        1.57        1.11      2.26 o
  14   7  17       33.49       44.30      5.16 o
   0   8  17       96.97       91.90      8.71 o
   1   8  17        5.86        6.98      3.53 o
   2   8  17      193.91      183.19      4.89 o
   3   8  17      134.38      134.92      4.69 o
   4   8  17      211.41      207.02      4.85 o
   5   8  17        0.52        7.42      3.04 o
   6   8  17      179.06      184.77      4.96 o
   7   8  17     1433.47     1431.19     11.59 o
   8   8  17      480.34      488.02      6.86 o
   9   8  17      351.90      367.10      6.32 o
  10   8  17       16.19       25.92      3.37 o
  11   8  17        3.62        5.96      3.01 o
  12   8  17      198.31      196.75      4.34 o
  13   8  17      122.05      158.14      6.28 o
   1   9  17      226.31      234.98      5.73 o
   2   9  17      808.26      839.95      8.85 o
   3   9  17       61.81       68.07      4.74 o
   4   9  17      320.41      297.67      5.38 o
   5   9  17       19.34       21.82      3.17 o
   6   9  17      264.56      258.51      5.47 o
   7   9  17      267.80      259.23      4.91 o
   8   9  17      151.49      135.34      4.22 o
   9   9  17       21.17       19.30      3.72 o
  10   9  17      177.59      194.32      4.99 o
  11   9  17      159.26      164.06      5.36 o
  12   9  17       62.52       66.07      6.73 o
   0  10  17       96.77       85.91      9.38 o
   1  10  17      139.22      156.29      4.92 o
   2  10  17       48.32       46.66      3.59 o
   3  10  17      102.40      104.45      4.34 o
   4  10  17      284.34      269.05      6.16 o
   5  10  17      150.45      144.85      4.32 o
   6  10  17      335.89      333.71      5.30 o
   7  10  17      148.08      130.55      4.63 o
   8  10  17        1.08        0.37      2.39 o
   9  10  17       43.26       41.60      3.80 o
  10  10  17       16.35       18.24      2.94 o
   1  11  17        1.62        2.91      2.55 o
   2  11  17       38.89       23.49      2.91 o
   3  11  17      211.39      207.11      9.78 o
   4  11  17      107.75      127.72      6.96 o
   5  11  17        8.42        2.66      2.82 o
   6  11  17        4.47       -0.97      2.51 o
   7  11  17       12.61       15.03      4.07 o
   8  11  17       72.51      109.23      4.27 o
   0  12  17       14.02       12.11      3.75 o
   1  12  17       53.81       33.52      3.53 o
   2  12  17        0.25        0.97      2.56 o
   3  12  17       69.29       59.12      8.67 o
   4  12  17        0.21        1.27      2.63 o
   0   0  18     2583.17     2715.20     39.70 o
   1   0  18       43.57       64.97      4.21 o
   2   0  18      199.54      225.81      3.96 o
   3   0  18      663.85      680.32      7.63 o
   4   0  18      838.81      816.63     12.26 o
   5   0  18     3764.56     3659.53     28.37 o
   6   0  18     3988.84     3989.67     30.12 o
   7   0  18       86.62       68.36      4.37 o
   8   0  18     1151.89     1040.80     11.33 o
   9   0  18     1111.63     1099.91     12.04 o
  10   0  18     1060.52     1110.22     12.37 o
  11   0  18       66.25       74.35      5.19 o
  12   0  18       85.49       60.48      4.84 o
  13   0  18      623.40      551.68      9.62 o
  14   0  18       37.98       52.78      4.99 o
  15   0  18      475.95      454.06      8.25 o
  16   0  18      174.57      166.62      6.08 o
  17   0  18       12.38       -0.38      2.57 o
   1   1  18       81.39       90.42      2.87 o
   2   1  18     1021.40     1003.48      5.93 o
   3   1  18     1801.40     1716.86     14.00 o
   4   1  18      153.16      179.39      6.62 o
   5   1  18        0.09        7.43      2.67 o
   6   1  18      709.51      670.02      6.39 o
   7   1  18      783.72      705.55      6.99 o
   8   1  18     2035.63     1964.70     12.75 o
   9   1  18      567.98      512.00      6.28 o
  10   1  18     1412.96     1423.39     10.56 o
  11   1  18       57.46       61.76      3.44 o
  12   1  18      158.78      190.17      4.65 o
  13   1  18        2.34        5.38      2.61 o
  14   1  18       22.89       22.85      2.87 o
  15   1  18       28.58       31.45      3.05 o
  16   1  18       12.45       12.53      2.63 o
  17   1  18      116.33      138.44      4.92 o
   0   2  18      503.52      468.62      7.88 o
   1   2  18     1401.48     1391.31      9.56 o
   2   2  18     1307.82     1232.55      9.12 o
   3   2  18      503.48      490.04      5.70 o
   4   2  18      191.62      198.73      4.31 o
   5   2  18       34.69       35.47      2.98 o
   6   2  18     1049.01     1044.15      9.03 o
   7   2  18      494.22      452.73      5.58 o
   8   2  18     1477.68     1446.55     11.39 o
   9   2  18     1067.44     1070.13      9.60 o
  10   2  18     4287.86     4339.12     27.37 o
  11   2  18      143.07      153.86      4.45 o
  12   2  18       52.16       57.69      3.67 o
  13   2  18      183.68      175.08      4.75 o
  14   2  18      315.82      331.11      5.28 o
  15   2  18        4.78        4.74      2.44 o
  16   2  18      141.35      156.01      4.49 o
  17   2  18       50.38       42.98      7.24 o
   1   3  18       97.69      106.13      3.29 o
   2   3  18       12.33       17.99      2.74 o
   3   3  18       21.92       22.29      2.79 o
   4   3  18     1254.45     1200.02      9.97 o
   5   3  18      809.75      820.74      8.26 o
   6   3  18      220.62      190.01      5.05 o
   7   3  18      100.76      107.14      4.74 o
   8   3  18      921.25      901.17      9.71 o
   9   3  18      138.76      148.81      4.64 o
  10   3  18     2167.29     2066.34     14.90 o
  11   3  18       65.16       59.32      3.73 o
  12   3  18       57.47       66.69      3.72 o
  13   3  18      116.63      105.47      4.75 o
  14   3  18      208.68      221.51      5.52 o
  15   3  18      169.18      170.48      4.84 o
  16   3  18       34.54       26.62      3.65 o
   0   4  18      453.52      410.41      6.91 o
   1   4  18      316.47      304.61      5.03 o
   2   4  18       80.46       97.46      3.87 o
   3   4  18       31.06       30.17      3.12 o
   4   4  18     1601.98     1548.85     11.50 o
   5   4  18     2270.54     2159.35     17.22 o
   6   4  18      141.06      133.81      4.88 o
   7   4  18       39.15       33.61      3.20 o
   8   4  18       28.68       23.98      3.32 o
   9   4  18      768.24      770.43     10.28 o
  10   4  18       17.19       20.66      3.32 o
  11   4  18      350.49      351.01      6.30 o
  12   4  18       25.75       23.10      3.32 o
  13   4  18      478.41      452.86      6.20 o
  14   4  18      202.27      214.16      5.48 o
  15   4  18      196.38      209.09      6.24 o
  16   4  18        2.81        4.83      2.93 o
   1   5  18      281.57      264.11      7.09 o
   2   5  18      197.92      208.98      4.32 o
   3   5  18      167.78      151.23      4.69 o
   4   5  18       90.86      112.47      4.00 o
   5   5  18      814.64      767.91      8.62 o
   6   5  18      241.68      250.51      5.95 o
   7   5  18     1308.86     1260.78     10.69 o
   8   5  18      696.54      694.05      8.23 o
   9   5  18        1.78        3.24      3.00 o
  10   5  18        4.96        3.71      3.26 o
  11   5  18      457.16      449.30      6.73 o
  12   5  18       33.89       25.53      4.28 o
  13   5  18      319.79      306.87      6.14 o
  14   5  18      576.80      579.18     11.68 o
  15   5  18      131.09      142.87      4.72 o
   0   6  18     2686.47     2654.18     24.98 o
   1   6  18      424.85      422.66      6.79 o
   2   6  18     3010.41     2847.92     20.61 o
   3   6  18       62.77       85.62      4.41 o
   4   6  18     4569.74     4470.85     27.73 o
   5   6  18     1270.03     1197.20     10.08 o
   6   6  18      717.90      679.87      9.08 o
   7   6  18      397.36      391.31      6.34 o
   8   6  18       95.79      112.39      4.62 o
   9   6  18      167.64      174.37      4.96 o
  10   6  18      207.78      225.79      5.19 o
  11   6  18      712.77      711.69      7.43 o
  12   6  18        0.20        2.43      2.89 o
  13   6  18      455.21      454.93      6.82 o
  14   6  18        2.33        2.58      2.38 o
  15   6  18       86.46       86.15     10.04 o
   1   7  18       16.57       13.81      3.74 o
   2   7  18       79.12       78.18      4.79 o
   3   7  18        7.92        9.30      3.20 o
   4   7  18      717.26      739.40      8.08 o
   5   7  18       68.14       77.02      3.96 o
   6   7  18      143.65      135.34      4.79 o
   7   7  18        1.10        3.36      3.43 o
   8   7  18        0.41        1.30      2.95 o
   9   7  18        0.01       -0.38      2.63 o
  10   7  18      824.63      878.82      9.56 o
  11   7  18      245.36      252.52      5.35 o
  12   7  18        3.74        3.16      2.63 o
  13   7  18      184.26      181.88      4.36 o
  14   7  18       11.25        6.77      2.99 o
   0   8  18       93.86      102.40      6.56 o
   1   8  18        9.23       12.51      3.83 o
   2   8  18      286.38      279.06      6.14 o
   3   8  18      148.34      138.20      4.68 o
   4   8  18       46.18       32.62      3.38 o
   5   8  18        3.41        6.06      2.95 o
   6   8  18      294.74      280.09      6.00 o
   7   8  18      674.03      696.68      8.36 o
   8   8  18       10.63       12.69      3.33 o
   9   8  18       19.32       14.94      3.24 o
  10   8  18       12.82       12.15      3.50 o
  11   8  18       99.43      109.57      4.07 o
  12   8  18        3.50        6.34      2.57 o
  13   8  18        7.50        1.78      2.71 o
   1   9  18      118.68      124.94      4.63 o
   2   9  18       20.26       18.19      3.62 o
   3   9  18      204.03      219.04      5.47 o
   4   9  18        1.85       -0.05      2.86 o
   5   9  18      173.39      171.81      4.61 o
   6   9  18      541.78      583.79      6.73 o
   7   9  18      350.32      361.90      6.29 o
   8   9  18      287.93      294.20      5.54 o
   9   9  18        6.06        3.81      2.42 o
  10   9  18       19.65       18.99      2.84 o
  11   9  18     1743.61     1974.54     14.29 o
   0  10  18      334.12      330.01      8.77 o
   1  10  18       83.14       91.39      4.31 o
   2  10  18      530.95      539.38      6.81 o
   3  10  18      106.63      123.38      6.03 o
   4  10  18       15.83        9.38      3.13 o
   5  10  18      290.65      294.36      5.29 o
   6  10  18        2.05        0.38      2.35 o
   7  10  18        0.00       -0.68      2.07 o
   8  10  18       68.25       76.00      4.68 o
   9  10  18      128.24      125.20      3.96 o
   1  11  18       20.34       21.65      3.12 o
   2  11  18        0.15        1.19      1.98 o
   3  11  18      121.33      115.52      5.24 o
   4  11  18      144.48      163.44      9.18 o
   5  11  18       97.91      108.74      8.28 o
   6  11  18       29.28       24.05      4.29 o
   7  11  18       40.17       45.36      5.01 o
   0  12  18      223.73      231.41      8.38 o
   1  12  18      127.26      155.24      5.10 o
   2  12  18       28.99       19.76      3.67 o
   1   1  19       12.11       14.59      2.59 o
   2   1  19       41.04       61.29      4.41 o
   3   1  19       55.23       53.78      2.70 o
   4   1  19       21.79       22.30      2.90 o
   5   1  19      562.84      557.73     10.77 o
   6   1  19      496.66      470.51      5.69 o
   7   1  19      227.57      251.84      4.54 o
   8   1  19     1489.85     1402.61     10.37 o
   9   1  19       50.33       61.26      3.46 o
  10   1  19      498.15      542.99      6.14 o
  11   1  19      368.38      360.07      5.03 o
  12   1  19        9.09       15.27      3.02 o
  13   1  19      337.49      315.64      4.84 o
  14   1  19       27.27       22.18      2.85 o
  15   1  19       45.30       19.80      2.68 o
  16   1  19      748.16      807.35      7.68 o
   0   2  19      168.79      170.65      5.87 o
   1   2  19        0.22        0.21      2.14 o
   2   2  19      164.05      156.81      3.38 o
   3   2  19      190.84      162.77      3.67 o
   4   2  19     2947.28     2930.11     19.44 o
   5   2  19     5400.01     5232.33     32.33 o
   6   2  19     2114.51     2082.60     15.56 o
   7   2  19      248.43      240.62      4.63 o
   8   2  19      269.41      283.99      6.02 o
   9   2  19     1636.53     1590.87     13.05 o
  10   2  19     1243.30     1260.29     11.63 o
  11   2  19      284.05      321.32      5.98 o
  12   2  19     1531.88     1533.84     12.02 o
  13   2  19       41.66       38.59      3.71 o
  14   2  19      307.05      278.43      5.03 o
  15   2  19      499.23      466.68      5.93 o
  16   2  19      209.64      254.58      4.92 o
   1   3  19       27.44       32.04      2.96 o
   2   3  19      427.10      414.49      5.64 o
   3   3  19     1698.88     1671.49     11.93 o
   4   3  19      152.65      157.79      5.08 o
   5   3  19     1548.93     1512.75     12.42 o
   6   3  19      885.16      851.58      9.05 o
   7   3  19       58.57       63.46      3.66 o
   8   3  19       86.38       80.66      3.94 o
   9   3  19      480.89      460.52      6.82 o
  10   3  19      123.88      128.10      4.32 o
  11   3  19      294.94      302.03      5.96 o
  12   3  19       81.63       74.64      4.30 o
  13   3  19        4.48        8.39      3.13 o
  14   3  19      108.72      117.32      4.17 o
  15   3  19        7.06        5.36      2.98 o
  16   3  19       58.35       80.29      6.46 o
   0   4  19      473.58      469.24      7.72 o
   1   4  19     1224.48     1140.99     10.93 o
   2   4  19     1272.14     1324.27     10.85 o
   3   4  19      161.80      199.25      4.78 o
   4   4  19     1377.92     1272.50     11.98 o
   5   4  19      115.22      117.41      4.34 o
   6   4  19       52.28       58.78      3.93 o
   7   4  19      441.10      422.55      6.85 o
   8   4  19       15.13       15.79      3.36 o
   9   4  19      794.03      802.14      7.81 o
  10   4  19      331.50      335.92      5.82 o
  11   4  19       77.47       84.25      4.40 o
  12   4  19      441.31      406.91     12.61 o
  13   4  19       19.36       16.83      2.99 o
  14   4  19      242.81      259.81      4.93 o
  15   4  19        3.75        7.99      3.20 o
   1   5  19      693.09      652.39     11.26 o
   2   5  19     1381.30     1371.44     13.91 o
   3   5  19      194.87      232.68      5.36 o
   4   5  19      650.20      622.74     14.09 o
   5   5  19     4132.00     4057.36     27.92 o
   6   5  19       80.06       92.66      5.05 o
   7   5  19        0.47       -0.05      2.82 o
   8   5  19       22.30       28.62      3.45 o
   9   5  19      185.09      192.00      5.67 o
  10   5  19      216.26      219.78      5.39 o
  11   5  19      396.63      408.53      6.12 o
  12   5  19      421.28      426.94      6.07 o
  13   5  19       49.61       34.11      3.82 o
  14   5  19      134.13      146.31      5.93 o
  15   5  19       24.96       18.77      3.30 o
   0   6  19      591.36      588.48     12.79 o
   1   6  19        7.31        1.99      2.68 o
   2   6  19      129.41      129.67      5.08 o
   3   6  19       54.90       58.16      4.04 o
   4   6  19       23.79       22.91      4.16 o
   5   6  19     1133.62     1060.98     14.89 o
   6   6  19     2892.63     2932.92     21.10 o
   7   6  19      278.44      261.25      6.05 o
   8   6  19        4.72        5.25      2.97 o
   9   6  19      100.58       96.88      4.25 o
  10   6  19      102.59      125.75      5.14 o
  11   6  19      472.66      458.18      9.27 o
  12   6  19        3.49        2.21      2.50 o
  13   6  19       38.69       21.61      2.90 o
  14   6  19       11.83        5.62      2.83 o
   1   7  19      351.02      338.34      6.86 o
   2   7  19      542.47      508.61     10.20 o
   3   7  19       48.64       55.14      4.42 o
   4   7  19      421.75      422.47      6.54 o
   5   7  19       60.40       49.35      3.56 o
   6   7  19        8.69        7.66      3.21 o
   7   7  19        3.24        2.51      2.93 o
   8   7  19        0.29        1.91      2.84 o
   9   7  19      620.57      610.93      7.29 o
  10   7  19       13.95       13.83      3.32 o
  11   7  19       78.37       79.51      6.17 o
  12   7  19      538.94      632.12      6.94 o
  13   7  19      438.81      449.09     11.37 o
   0   8  19      680.45      637.68     12.57 o
   1   8  19      270.32      276.78      6.88 o
   2   8  19        8.21       17.57      3.77 o
   3   8  19       10.98       14.84      3.98 o
   4   8  19     1216.48     1170.36     10.48 o
   5   8  19      220.11      197.14      4.68 o
   6   8  19        0.00        1.35      2.65 o
   7   8  19      196.58      206.57      5.99 o
   8   8  19        4.59        5.06      3.03 o
   9   8  19      144.72      144.38      5.22 o
  10   8  19      282.37      301.30      5.20 o
  11   8  19      257.50      292.16      7.47 o
  12   8  19      685.32      738.44      8.97 o
   1   9  19        1.29        5.16      3.44 o
   2   9  19       71.49       89.12      4.86 o
   3   9  19      123.12      133.21      5.08 o
   4   9  19       29.86       31.65      3.41 o
   5   9  19      619.38      616.98      9.72 o
   6   9  19      587.20      612.53      7.24 o
   7   9  19      258.77      295.54      5.48 o
   8   9  19      240.17      260.80      5.40 o
   9   9  19       15.95       20.58      3.23 o
  10   9  19       81.47       78.37      3.97 o
   0  10  19       12.72       10.01      4.17 o
   1  10  19       36.49       35.43      4.02 o
   2  10  19      109.07      106.43      4.81 o
   3  10  19      277.05      294.64      8.72 o
   4  10  19      720.64      761.04      8.37 o
   5  10  19       54.43       42.55      3.89 o
   6  10  19        0.01       -0.60      2.34 o
   7  10  19        7.66        7.34      3.27 o
   8  10  19       11.05        5.12      2.95 o
   1  11  19       95.20       72.27     10.29 o
   2  11  19       18.85        9.04      3.36 o
   3  11  19      163.06      177.40     13.36 o
   4  11  19      340.82      350.66      6.15 o
   5  11  19        8.12        6.89      3.56 o
   0   0  20     1951.84     1914.62     46.16 o
   1   0  20        2.39        3.62      3.86 o
   2   0  20     1397.50     1462.09     17.92 o
   3   0  20      396.47      415.89      8.43 o
   4   0  20     1745.44     1673.98     18.17 o
   5   0  20       32.77       24.09      5.84 o
   6   0  20        2.40        7.64      3.30 o
   7   0  20      215.02      207.53      5.98 o
   8   0  20     3460.77     3551.08     28.63 o
   9   0  20     5959.75     5792.32     53.14 o
  10   0  20        9.03        6.33      3.70 o
  11   0  20      340.94      380.61      7.76 o
  12   0  20      178.53      162.66      5.64 o
  13   0  20        5.49        5.96      3.59 o
  14   0  20       11.61        9.50      3.51 o
  15   0  20       48.82       27.94      4.07 o
  16   0  20      675.78      738.39     11.79 o
   1   1  20        6.52        8.71      2.53 o
   2   1  20      496.13      478.15      5.67 o
   3   1  20      632.56      612.34      6.50 o
   4   1  20     4146.08     3996.84     33.79 o
   5   1  20     4051.13     3912.70     25.10 o
   6   1  20     1666.51     1674.33     12.87 o
   7   1  20       49.86       57.15      3.17 o
   8   1  20      446.66      449.01      5.59 o
   9   1  20     1366.56     1384.52     11.17 o
  10   1  20      805.62      780.86      7.39 o
  11   1  20       83.39       90.16      3.69 o
  12   1  20      246.63      256.75      4.54 o
  13   1  20      117.51      108.00      3.45 o
  14   1  20       98.50       89.45      3.91 o
  15   1  20        0.02        2.10      1.82 o
  16   1  20       30.91       18.53      2.84 o
   0   2  20      442.85      451.69      8.75 o
   1   2  20       33.72       47.52      3.49 o
   2   2  20      727.25      686.53      7.92 o
   3   2  20       13.20       14.06      2.98 o
   4   2  20     1646.45     1666.16     21.90 o
   5   2  20      307.35      320.91      6.31 o
   6   2  20      142.08      151.23      5.58 o
   7   2  20       50.43       52.06      4.30 o
   8   2  20      426.62      464.88      6.52 o
   9   2  20      160.93      151.87      4.63 o
  10   2  20      124.18      114.97      4.42 o
  11   2  20       88.98       92.52      4.00 o
  12   2  20        1.00        0.16      2.63 o
  13   2  20        6.32       10.61      3.28 o
  14   2  20        2.45        2.08      2.54 o
  15   2  20      151.55      165.33      4.02 o
  16   2  20        6.80        7.49      2.62 o
   1   3  20      105.70       95.95      5.56 o
   2   3  20       63.51       57.02      4.01 o
   3   3  20       24.82       17.25      2.92 o
   4   3  20      544.30      534.43      7.36 o
   5   3  20      178.26      176.44      5.76 o
   6   3  20      932.50      895.30     10.04 o
   7   3  20       29.67       31.71      3.21 o
   8   3  20     1193.31     1275.52     12.71 o
   9   3  20      508.99      503.80      6.93 o
  10   3  20      124.55      130.75      4.69 o
  11   3  20       52.93       49.61      3.36 o
  12   3  20       73.78       73.81      3.86 o
  13   3  20       78.79       83.08      4.08 o
  14   3  20       38.12       37.08      3.17 o
  15   3  20      158.37      166.90      6.02 o
   0   4  20       76.58       83.25      7.88 o
   1   4  20      360.05      411.59      6.58 o
   2   4  20      306.15      284.01      5.23 o
   3   4  20       82.49       82.60      4.01 o
   4   4  20      114.40       95.88      4.35 o
   5   4  20       21.18       29.04      3.78 o
   6   4  20      643.25      652.12      8.08 o
   7   4  20        6.50        8.17      3.16 o
   8   4  20      615.40      609.69      7.67 o
   9   4  20        5.23        4.36      2.74 o
  10   4  20      703.94      724.19      7.99 o
  11   4  20      519.31      506.41      6.67 o
  12   4  20      189.42      185.12      4.23 o
  13   4  20      353.95      313.20      5.21 o
  14   4  20        1.19        1.17      2.62 o
  15   4  20       87.73       93.74      4.46 o
   1   5  20      155.91      140.97      5.51 o
   2   5  20      414.46      400.56      6.78 o
   3   5  20       22.51       23.61      3.47 o
   4   5  20      622.77      653.73      8.20 o
   5   5  20      978.54      946.18     10.52 o
   6   5  20        0.66        5.13      2.84 o
   7   5  20      189.05      203.86      6.72 o
   8   5  20      496.03      477.70      6.97 o
   9   5  20      332.31      298.39      5.44 o
  10   5  20      307.12      325.68      5.73 o
  11   5  20      928.42      942.24     23.20 o
  12   5  20      312.27      355.95      5.90 o
  13   5  20        0.02        0.45      2.41 o
  14   5  20      228.33      237.85      7.45 o
   0   6  20     1123.15     1103.59     26.40 o
   1   6  20      498.75      480.48      8.11 o
   2   6  20       47.36       55.42      4.77 o
   3   6  20      120.25      147.84     10.64 o
   4   6  20     4225.94     4127.56     29.98 o
   5   6  20      113.38      120.30      5.06 o
   6   6  20      173.64      193.06      5.19 o
   7   6  20       28.50       38.65      3.90 o
   8   6  20       57.81       59.33      4.13 o
   9   6  20      142.46      135.47      5.11 o
  10   6  20      196.95      235.34      5.14 o
  11   6  20      123.76      119.92      4.22 o
  12   6  20        0.13        0.03      2.21 o
  13   6  20      131.87      174.30      5.96 o
   1   7  20      191.72      150.39      5.12 o
   2   7  20       47.85       46.91      3.93 o
   3   7  20       77.91       67.53      4.69 o
   4   7  20      253.92      252.05      5.91 o
   5   7  20      121.76      113.84      6.06 o
   6   7  20      718.73      698.31      8.52 o
   7   7  20       57.90       60.53      4.04 o
   8   7  20       85.24      104.81      4.26 o
   9   7  20        2.37       -0.28      2.59 o
  10   7  20      109.71      120.44      4.50 o
  11   7  20      213.52      226.37      5.84 o
  12   7  20      142.62      162.54      4.85 o
   0   8  20       33.68       45.44      6.69 o
   1   8  20       94.39       87.17      4.98 o
   2   8  20      114.65      117.00      4.82 o
   3   8  20      663.76      658.27      9.54 o
   4   8  20      803.33      815.51     11.07 o
   5   8  20       22.71       20.80      3.17 o
   6   8  20       43.45       40.07      3.62 o
   7   8  20       20.79       17.22      3.19 o
   8   8  20        8.42        5.88      2.93 o
   9   8  20      266.82      291.44      7.74 o
  10   8  20      156.81      178.54      5.15 o
  11   8  20      122.74      118.96      4.56 o
   1   9  20       39.16       31.32      4.34 o
   2   9  20      255.86      271.06      5.62 o
   3   9  20      143.36      160.66      5.03 o
   4   9  20       35.34       33.59      4.31 o
   5   9  20      705.17      711.38      8.72 o
   6   9  20       23.18       13.34      4.01 o
   7   9  20        1.15        0.83      2.82 o
   8   9  20      152.09      144.72      5.74 o
   9   9  20       16.34       10.32      3.31 o
   0  10  20        0.41        1.67      5.26 o
   1  10  20        1.07        2.34      2.58 o
   2  10  20        2.45        1.13      2.70 o
   3  10  20        0.37        0.43      2.43 o
   4  10  20      145.26      170.94      5.24 o
   5  10  20        6.12        3.81      2.10 o
   6  10  20        3.93        2.79      3.41 o
   7  10  20       13.87        7.84      4.11 o
   1  11  20       94.36       96.70     12.41 o
   2  11  20      137.40      148.53     19.93 o
   3  11  20      190.51      239.24     36.12 o
   1   1  21      134.45      121.57      4.53 o
   2   1  21      288.68      303.77      6.14 o
   3   1  21     1116.10     1029.76     11.10 o
   4   1  21      549.30      589.89      7.16 o
   5   1  21      308.01      282.03      5.80 o
   6   1  21        2.90        2.26      2.95 o
   7   1  21       61.85       48.34      4.33 o
   8   1  21     1240.18     1301.73     10.54 o
   9   1  21       24.78       37.83      3.21 o
  10   1  21      212.48      209.68      4.81 o
  11   1  21       79.15       82.44      3.86 o
  12   1  21       24.78       30.58      3.21 o
  13   1  21       36.48       38.02      3.31 o
  14   1  21       31.70       18.72      2.61 o
  15   1  21        2.24        3.35      2.33 o
   0   2  21        6.26        9.57      3.82 o
   1   2  21      887.24      866.49      8.93 o
   2   2  21      289.80      304.03      8.00 o
   3   2  21        2.42        2.51      3.77 o
   4   2  21     1751.84     1753.55     14.66 o
   5   2  21     1271.96     1262.80     12.01 o
   6   2  21     1458.36     1460.60     14.30 o
   7   2  21      385.82      360.08      7.57 o
   8   2  21       26.95       35.67      3.75 o
   9   2  21      340.34      308.31      5.39 o
  10   2  21      221.09      204.03      4.69 o
  11   2  21       31.64       34.50      3.53 o
  12   2  21       90.27       85.78      4.07 o
  13   2  21       29.97       21.36      2.92 o
  14   2  21       15.69       23.57      3.01 o
  15   2  21      227.28      260.64     10.89 o
   1   3  21       80.11      101.44      4.39 o
   2   3  21        6.16       11.43      3.38 o
   3   3  21      274.95      241.79      5.92 o
   4   3  21      905.75      907.24     10.00 o
   5   3  21     1711.63     1699.25     13.88 o
   6   3  21     1133.33     1141.07     10.51 o
   7   3  21      120.84      114.95      5.77 o
   8   3  21      158.43      167.34      5.63 o
   9   3  21      265.11      239.83      5.99 o
  10   3  21      492.75      471.80      6.33 o
  11   3  21      611.25      619.57      6.93 o
  12   3  21       37.81       44.53      3.46 o
  13   3  21       23.10       20.15      3.04 o
  14   3  21        1.43        2.76      2.20 o
  15   3  21       12.43        9.62      3.05 o
   0   4  21     1819.05     1711.12     30.40 o
   1   4  21       80.06       87.23      5.50 o
   2   4  21      249.14      211.77      5.54 o
   3   4  21     1367.24     1296.07     10.98 o
   4   4  21      541.28      609.60      8.26 o
   5   4  21      875.15      854.51      9.85 o
   6   4  21      599.13      621.21      8.89 o
   7   4  21      441.65      465.35      7.85 o
   8   4  21       35.12       41.31      4.34 o
   9   4  21       53.12       65.67      4.13 o
  10   4  21      258.71      260.79      5.84 o
  11   4  21      394.56      393.10      6.71 o
  12   4  21       49.13       41.59      3.62 o
  13   4  21        0.61        1.06      3.12 o
  14   4  21        0.48        0.12      2.28 o
   1   5  21       20.27       37.51      4.78 o
   2   5  21      352.09      363.60      6.71 o
   3   5  21      529.77      465.66      6.43 o
   4   5  21     1019.10      976.65     11.42 o
   5   5  21     1032.06     1083.64     11.68 o
   6   5  21       61.54       69.45      4.81 o
   7   5  21      185.08      170.78      4.92 o
   8   5  21       18.87       22.46      3.75 o
   9   5  21      429.33      447.89      7.40 o
  10   5  21        1.78       -2.11      2.71 o
  11   5  21      325.93      353.11      5.83 o
  12   5  21      191.17      216.33      4.29 o
  13   5  21        0.99        1.79      2.63 o
   0   6  21        2.15        4.51      4.77 o
   1   6  21       36.02       31.60      4.92 o
   2   6  21       19.25       16.43      3.38 o
   3   6  21        9.03       12.35      3.09 o
   4   6  21      594.02      628.79      8.75 o
   5   6  21     1972.70     2071.67     18.00 o
   6   6  21      314.86      293.33      6.34 o
   7   6  21       48.27       41.34      3.86 o
   8   6  21      285.53      271.59      5.58 o
   9   6  21       35.69       33.64      3.78 o
  10   6  21      101.44      105.59      4.48 o
  11   6  21       80.00       79.80      4.40 o
  12   6  21       21.63       12.99      2.81 o
  13   6  21        8.48        2.98      3.26 o
   1   7  21      165.15      161.98      5.80 o
   2   7  21      448.05      490.62      9.99 o
   3   7  21      205.45      229.65      6.72 o
   4   7  21     1055.63     1126.16     12.04 o
   5   7  21      834.04      837.33     10.11 o
   6   7  21      128.40      119.49      5.43 o
   7   7  21       40.07       34.47      4.45 o
   8   7  21       14.08        9.09      3.13 o
   9   7  21        4.77        3.61      2.75 o
  10   7  21        0.66        2.72      2.66 o
  11   7  21      150.02      167.38      5.27 o
  12   7  21       37.03       34.59      4.49 o
   0   8  21      455.65      453.53     12.43 o
   1   8  21       21.71       13.24      3.89 o
   2   8  21       13.47       11.99      3.50 o
   3   8  21      760.24      754.54      9.37 o
   4   8  21      161.27      167.31      6.94 o
   5   8  21      211.97      229.36      6.64 o
   6   8  21       13.14       17.83      3.79 o
   7   8  21        4.30        3.70      3.29 o
   8   8  21      216.88      199.54      7.82 o
   9   8  21        0.52        1.65      2.72 o
  10   8  21      188.53      238.46      7.58 o
   1   9  21        8.70        1.60      3.39 o
   2   9  21       13.97        9.61      2.99 o
   3   9  21       83.75       61.63      4.49 o
   4   9  21       70.56       66.66      6.78 o
   5   9  21       65.23       42.77      4.27 o
   6   9  21       23.46       15.09      4.00 o
   7   9  21      593.14      666.14     10.56 o
   8   9  21        4.28        2.61      3.13 o
   0  10  21       14.60        5.60      4.38 o
   1  10  21       22.48       13.80      4.57 o
   2  10  21       37.26       33.85      4.34 o
   3  10  21       24.59       20.19      3.59 o
   4  10  21      143.21      149.21      5.68 o
   5  10  21      403.26      423.46      8.64 o
   6  10  21        0.76        6.01      3.59 o
   0   0  22    10565.19    10769.78    275.20 o
   1   0  22      859.28      822.41     16.27 o
   2   0  22     1293.23     1162.82     15.79 o
   3   0  22      116.79       84.10      6.24 o
   4   0  22     2669.59     2532.83     31.28 o
   5   0  22      678.56      629.49     11.01 o
   6   0  22      606.79      587.43     11.18 o
   7   0  22       14.52       15.38      4.96 o
   8   0  22     1163.27     1135.99     15.53 o
   9   0  22      704.13      736.46     12.15 o
  10   0  22     3042.55     2971.62     24.02 o
  11   0  22       12.14       13.93      3.59 o
  12   0  22     1206.86     1233.92     13.72 o
  13   0  22      104.38       94.94      8.31 o
  14   0  22       94.53       90.47      5.31 o
  15   0  22       36.21       46.24     12.25 o
   1   1  22       93.96      101.05      5.44 o
   2   1  22     1127.29     1109.77     12.73 o
   3   1  22      105.74      131.30      6.40 o
   4   1  22        0.69        6.15      4.41 o
   5   1  22      137.66      153.92      6.40 o
   6   1  22       12.91       10.02      3.67 o
   7   1  22       51.57       73.45      4.31 o
   8   1  22      191.37      191.01      6.44 o
   9   1  22        0.95        3.93      3.06 o
  10   1  22       12.43       13.91      2.86 o
  11   1  22      179.75      162.12      4.06 o
  12   1  22       94.22       93.45      3.77 o
  13   1  22       27.64       14.06      2.52 o
  14   1  22       16.22       11.50      2.82 o
   0   2  22        0.00       -0.98      4.07 o
   1   2  22       17.26       12.90      3.53 o
   2   2  22       19.85       17.29      4.87 o
   3   2  22        0.38        9.11      3.85 o
   4   2  22       73.58       65.90      4.67 o
   5   2  22       99.48      112.94      4.94 o
   6   2  22       96.27      120.63      5.11 o
   7   2  22      524.74      511.14      7.83 o
   8   2  22      104.30      113.51      5.19 o
   9   2  22       44.64       52.79      4.78 o
  10   2  22       51.31       42.48      3.40 o
  11   2  22       55.92       44.62      3.18 o
  12   2  22        0.01       -1.53      2.21 o
  13   2  22       54.02       58.51      4.64 o
  14   2  22       10.33        8.52      2.71 o
   1   3  22       13.06       21.63      3.64 o
   2   3  22       41.97       37.13      3.91 o
   3   3  22        0.15        3.40      3.31 o
   4   3  22       27.38       17.30      3.43 o
   5   3  22      438.13      452.93      7.57 o
   6   3  22      922.40      943.01      9.75 o
   7   3  22        6.27        6.94      3.50 o
   8   3  22      474.90      498.82      8.16 o
   9   3  22       43.20       42.48      3.94 o
  10   3  22      115.46      112.67      5.17 o
  11   3  22       12.95        9.00      2.73 o
  12   3  22        0.01        0.47      2.26 o
  13   3  22        6.02        4.48      2.46 o
  14   3  22        3.67        3.64      3.32 o
   0   4  22       81.42       52.68      8.79 o
   1   4  22      712.10      669.37      9.95 o
   2   4  22        0.21        1.63      2.82 o
   3   4  22      177.11      162.35      5.18 o
   4   4  22     1760.74     1700.27     14.96 o
   5   4  22      187.75      201.88      5.77 o
   6   4  22      239.13      219.46      5.19 o
   7   4  22        0.64        1.68      2.94 o
   8   4  22      116.41      106.55      4.99 o
   9   4  22       53.35       57.03      4.13 o
  10   4  22       18.97       19.06      3.99 o
  11   4  22        4.80        7.54      2.86 o
  12   4  22        6.83        6.53      2.28 o
  13   4  22        9.14       15.09      3.34 o
   1   5  22      531.12      496.75     15.13 o
   2   5  22       44.13       46.91      4.25 o
   3   5  22      130.74      158.75      5.09 o
   4   5  22      759.37      795.27     10.53 o
   5   5  22       81.33       78.29      4.76 o
   6   5  22     1132.80     1142.45     10.40 o
   7   5  22       35.58       44.96      3.95 o
   8   5  22        0.02        0.82      2.75 o
   9   5  22      211.33      218.26      5.20 o
  10   5  22        4.27        4.52      2.78 o
  11   5  22        2.75       -0.10      2.57 o
  12   5  22      277.35      302.05      7.06 o
  13   5  22      290.94      271.30      6.07 o
   0   6  22      321.00      308.09     14.69 o
   1   6  22     1941.69     1998.32     20.68 o
   2   6  22      679.89      637.02     10.17 o
   3   6  22       61.97       85.74      5.49 o
   4   6  22      493.81      490.05      8.75 o
   5   6  22       79.72       87.12      5.80 o
   6   6  22       26.92       38.26      4.05 o
   7   6  22       47.54       39.56      3.83 o
   8   6  22       75.59       91.19      4.20 o
   9   6  22        8.82        9.11      3.01 o
  10   6  22       81.87       68.56      4.15 o
  11   6  22       18.76        8.15      2.89 o
  12   6  22       16.60        9.91      3.99 o
   1   7  22       12.77        8.86      3.98 o
   2   7  22       33.30       28.77      4.32 o
   3   7  22      392.97      395.70      7.80 o
   4   7  22       37.42       44.72      5.35 o
   5   7  22       90.90       74.98      5.26 o
   6   7  22       37.30       32.92      4.18 o
   7   7  22        0.17        0.22      2.70 o
   8   7  22       93.07      112.93      4.98 o
   9   7  22        3.51        5.87      2.99 o
  10   7  22       32.78       17.14      3.72 o
  11   7  22        0.23        1.55      2.84 o
   0   8  22      166.56      213.22      8.95 o
   1   8  22       10.64        8.31      4.06 o
   2   8  22     1637.25     1690.45     16.60 o
   3   8  22        3.82        4.79      3.05 o
   4   8  22      475.60      517.73     13.38 o
   5   8  22       45.28       43.50      4.93 o
   6   8  22      134.49      154.73     13.92 o
   7   8  22        2.99        2.54      3.29 o
   8   8  22        0.01        1.11      2.78 o
   9   8  22       21.85       10.90      2.86 o
   1   9  22        0.01       -0.35      2.83 o
   2   9  22       42.37       24.03      4.35 o
   3   9  22      432.40      485.92      7.13 o
   4   9  22      158.29      145.74     11.19 o
   5   9  22      174.41      168.84     15.55 o
   6   9  22        0.32        0.93      3.06 o
   7   9  22      277.50      288.43      5.77 o
   0  10  22        2.70       -2.15      8.58 o
   1  10  22       18.46       11.80      4.61 o
   2  10  22       30.55       16.19      3.75 o
   3  10  22       15.68        9.42      4.37 o
   4  10  22        5.15        2.30      3.52 o
   1   1  23      774.69      808.29     12.13 o
   2   1  23      582.92      539.01     10.45 o
   3   1  23      411.06      350.81      9.12 o
   4   1  23      142.73      150.53      8.02 o
   5   1  23      187.08      178.67      6.84 o
   6   1  23       31.40       30.36      4.47 o
   7   1  23        0.97        2.32      3.65 o
   8   1  23      985.79      991.07     10.50 o
   9   1  23       71.87       94.20      4.58 o
  10   1  23      233.44      251.79      5.33 o
  11   1  23       62.04       57.54      3.22 o
  12   1  23       70.73       69.98      4.95 o
  13   1  23       96.60      118.27      4.47 o
  14   1  23        8.81        6.09      3.35 o
   0   2  23     1897.10     1883.99     26.99 o
   1   2  23        0.32        1.93      3.84 o
   2   2  23       52.28       39.86      5.41 o
   3   2  23      508.52      465.81      9.84 o
   4   2  23        7.70       10.62      4.13 o
   5   2  23      738.90      696.81      9.66 o
   6   2  23      763.15      771.14     11.55 o
   7   2  23       73.46       88.22      6.08 o
   8   2  23      160.35      162.12      5.87 o
   9   2  23       32.12       44.30      4.59 o
  10   2  23       14.25       17.29      3.90 o
  11   2  23        8.47        6.17      3.04 o
  12   2  23       21.51       16.16      3.01 o
  13   2  23       20.28       12.77      2.71 o
   1   3  23       68.22       73.27      4.65 o
   2   3  23      468.41      441.79      7.62 o
   3   3  23      108.52      111.39      5.46 o
   4   3  23       81.66       92.20      6.97 o
   5   3  23      128.13      134.22      6.15 o
   6   3  23       94.31       94.40      4.12 o
   7   3  23      117.45      118.45      5.04 o
   8   3  23      170.21      168.20      5.35 o
   9   3  23      554.46      586.89      8.29 o
  10   3  23       16.98       16.76      3.74 o
  11   3  23       50.93       56.19      4.43 o
  12   3  23      110.37      139.68      5.19 o
  13   3  23      118.88      126.00      4.98 o
   0   4  23      149.26      160.09     17.63 o
   1   4  23      449.87      430.40      7.90 o
   2   4  23       50.70       53.14      3.98 o
   3   4  23       16.50       11.47      3.81 o
   4   4  23      804.20      769.59     10.03 o
   5   4  23       40.09       48.23      3.76 o
   6   4  23       50.67       84.58      7.21 o
   7   4  23      318.30      328.39      6.28 o
   8   4  23       84.19       89.70      5.41 o
   9   4  23       19.81       20.47      3.68 o
  10   4  23      326.81      351.62      6.36 o
  11   4  23        0.34        1.10      3.04 o
  12   4  23       30.68       16.53      3.88 o
  13   4  23       79.23       98.88      7.21 o
   1   5  23      794.24      755.60     12.84 o
   2   5  23      457.54      413.86      9.23 o
   3   5  23       11.78        3.89      2.93 o
   4   5  23      621.36      656.97      8.14 o
   5   5  23      730.12      782.17      9.03 o
   6   5  23      613.43      607.12      8.13 o
   7   5  23       73.32       86.46      4.94 o
   8   5  23      257.69      240.00      5.65 o
   9   5  23        1.66        2.20      2.86 o
  10   5  23        2.32       -0.25      2.33 o
  11   5  23        1.38        1.26      2.67 o
  12   5  23        8.96        9.77      4.13 o
   0   6  23      288.56      272.56     18.25 o
   1   6  23       36.30       45.04      6.08 o
   2   6  23      125.49       97.75      8.02 o
   3   6  23        8.66       10.00      3.63 o
   4   6  23      258.67      286.06      6.21 o
   5   6  23      787.96      825.63     10.09 o
   6   6  23       30.19       36.54      4.62 o
   7   6  23      400.21      407.71      7.77 o
   8   6  23      130.92      134.39      6.83 o
   9   6  23       44.01       27.48      3.79 o
  10   6  23      114.24      142.88      7.99 o
  11   6  23        0.95        1.83      3.12 o
   1   7  23        3.60        0.46      3.17 o
   2   7  23      257.72      242.62      6.98 o
   3   7  23       95.34       81.95      4.61 o
   4   7  23      261.27      272.73      6.37 o
   5   7  23        6.92        3.27      2.86 o
   6   7  23      138.79      131.64      7.07 o
   7   7  23      256.89      250.30      5.84 o
   8   7  23       59.12       60.88      3.92 o
   9   7  23        7.32        9.73      2.96 o
  10   7  23       65.36       89.28      4.59 o
   0   8  23        4.82        2.38      5.58 o
   1   8  23       36.64       23.20      4.84 o
   2   8  23      123.88      119.08      9.75 o
   3   8  23      217.04      213.75     13.12 o
   4   8  23      393.62      448.46      8.42 o
   5   8  23       72.98       85.51      6.68 o
   6   8  23        0.06        0.85      3.17 o
   7   8  23       42.22       41.14      4.84 o
   8   8  23       39.86       29.65      3.99 o
   1   9  23       17.94        7.36      3.81 o
   2   9  23        6.18        7.78      3.70 o
   3   9  23      332.45      362.97     46.26 o
   4   9  23      175.61      206.71     16.45 o
   5   9  23       23.75       18.24      6.36 o
   0   0  24     3503.76     3522.98     72.33 o
   1   0  24     1118.01     1057.24     15.80 o
   2   0  24      127.35      256.21     28.03 o
   3   0  24      420.05      386.71     11.51 o
   4   0  24        0.63        4.00      4.63 o
   5   0  24      263.19      223.79     10.23 o
   6   0  24        0.02        4.97      4.46 o
   7   0  24      237.08      220.40      7.77 o
   8   0  24      336.60      379.23      9.40 o
   9   0  24       86.77       92.42      6.31 o
  10   0  24        0.80        1.02      3.53 o
  11   0  24      173.15      282.68      6.75 o
  12   0  24       17.18        2.99      5.17 o
  13   0  24       73.60       66.94     14.12 o
   1   1  24      696.63      690.71     18.94 o
   2   1  24      609.19      631.15     24.88 o
   3   1  24       12.95        7.78      5.15 o
   4   1  24     2037.22     1992.53     21.38 o
   5   1  24       69.73       69.20      6.45 o
   6   1  24      762.67      765.01     11.04 o
   7   1  24        0.25        6.95      3.80 o
   8   1  24        0.78        3.14      3.77 o
   9   1  24       31.77       50.95      3.99 o
  10   1  24       99.45       93.36      6.20 o
  11   1  24       21.35       14.10      2.78 o
  12   1  24        8.18        1.12      2.27 o
  13   1  24       23.39       21.52      5.05 o
   0   2  24     1151.39     1120.80     18.76 o
   1   2  24       15.76       16.75      4.13 o
   2   2  24        0.22       -0.86      3.77 o
   3   2  24      285.03      310.88      8.77 o
   4   2  24       55.56       58.32      7.14 o
   5   2  24       95.18       95.50      6.57 o
   6   2  24      264.18      262.87      6.33 o
   7   2  24       99.65      110.88      4.90 o
   8   2  24      109.20      106.76      4.31 o
   9   2  24     1194.01     1231.54     11.37 o
  10   2  24      339.81      354.45      6.25 o
  11   2  24      140.86      121.70      5.56 o
  12   2  24        8.30        9.33      3.18 o
  13   2  24      175.61      185.41     11.51 o
   1   3  24       21.13       19.41      3.60 o
   2   3  24       84.27       94.31      5.82 o
   3   3  24      111.22      104.16      5.86 o
   4   3  24      335.29      309.19      7.22 o
   5   3  24        0.51        2.96      3.36 o
   6   3  24       81.31       84.16      5.23 o
   7   3  24       44.64       55.95      4.53 o
   8   3  24       29.97       40.95      4.69 o
   9   3  24      106.86       87.28      4.64 o
  10   3  24        1.24        0.38      2.31 o
  11   3  24       70.80       57.40      3.78 o
  12   3  24      601.72      651.39      9.20 o
   0   4  24      201.42      217.11     12.64 o
   1   4  24       35.61       31.95      5.38 o
   2   4  24        0.62        3.11      3.43 o
   3   4  24      380.98      336.47      7.04 o
   4   4  24      241.35      248.39      5.87 o
   5   4  24      697.80      703.71      8.17 o
   6   4  24       77.77       92.16      4.74 o
   7   4  24        2.36        5.93      3.43 o
   8   4  24        1.71       -0.58      2.93 o
   9   4  24        6.36        6.80      3.42 o
  10   4  24      256.39      278.31      6.70 o
  11   4  24       76.71       67.13      4.77 o
  12   4  24        1.10        1.03      2.63 o
   1   5  24       73.29       66.92      5.87 o
   2   5  24       99.19       91.62      6.28 o
   3   5  24      113.55      150.60      6.63 o
   4   5  24      665.88      647.62      9.64 o
   5   5  24      159.67      168.87      5.19 o
   6   5  24       15.01       15.41      3.54 o
   7   5  24       19.94       10.71      3.29 o
   8   5  24        2.73        1.36      2.61 o
   9   5  24      156.31      186.94      6.95 o
  10   5  24        1.77        0.41      2.83 o
  11   5  24        0.35        2.16      2.86 o
   0   6  24      870.24      861.90     18.13 o
   1   6  24      334.07      360.23     12.21 o
   2   6  24      451.56      461.79      9.41 o
   3   6  24      469.85      447.63     10.64 o
   4   6  24      228.83      259.51      8.58 o
   5   6  24     1122.75     1117.42     12.55 o
   6   6  24      175.76      146.40      4.87 o
   7   6  24       17.39       11.83      3.08 o
   8   6  24        2.72        3.55      2.62 o
   9   6  24       84.38      113.04      7.48 o
  10   6  24        1.94        2.47      2.99 o
   1   7  24       39.76       24.17      5.09 o
   2   7  24        2.22        1.62      3.37 o
   3   7  24        2.99        4.48      3.96 o
   4   7  24      158.91      142.60      8.59 o
   5   7  24      180.40      171.79      7.03 o
   6   7  24        2.89        3.82      2.53 o
   7   7  24        1.44        3.21      2.29 o
   8   7  24       88.81      103.59      9.64 o
   0   8  24       34.02       14.84      7.11 o
   1   8  24        0.92        4.08      4.46 o
   2   8  24      271.46      285.76     17.77 o
   3   8  24      313.23      324.79     23.81 o
   4   8  24      398.38      446.39     10.62 o
   5   8  24       66.67       51.62      6.35 o
   6   8  24        0.40       -1.31      4.42 o
   1   9  24       16.51        9.17      5.17 o
   2   9  24      120.78      124.13     15.96 o
   3   9  24       20.07        6.02      4.37 o
   1   1  25      238.05      265.75      7.21 o
   2   1  25       76.74       59.11      5.69 o
   3   1  25       51.84       58.58      5.78 o
   4   1  25      155.84      149.61      7.52 o
   5   1  25       61.74       68.41      6.36 o
   6   1  25       87.40      111.83      6.95 o
   7   1  25      169.51      186.33      6.60 o
   8   1  25       20.49       16.93      3.82 o
   9   1  25        9.83        9.35      3.66 o
  10   1  25      832.36      854.91      9.71 o
  11   1  25      119.97      128.07      5.89 o
  12   1  25      181.14      288.95      8.11 o
   0   2  25       17.46       29.13      6.66 o
   1   2  25      624.97      623.09     10.87 o
   2   2  25       11.43       27.43      5.08 o
   3   2  25      200.90      156.01      6.55 o
   4   2  25      500.13      474.12     10.30 o
   5   2  25      328.49      318.99      9.71 o
   6   2  25        3.09        5.04      4.68 o
   7   2  25      128.70      133.34      6.60 o
   8   2  25      110.72      109.54      5.32 o
   9   2  25      531.39      508.49      7.78 o
  10   2  25      503.16      570.03      8.73 o
  11   2  25        0.12        2.25      2.93 o
  12   2  25      106.78       66.83      8.21 o
   1   3  25       50.83       73.29      6.23 o
   2   3  25        9.47       13.35      5.38 o
   3   3  25      173.80      198.78      6.28 o
   4   3  25      197.58      217.68      6.82 o
   5   3  25       10.25        9.39      3.97 o
   6   3  25      147.51      137.43      5.33 o
   7   3  25       19.47       23.56      4.11 o
   8   3  25       37.49       27.38      3.78 o
   9   3  25      131.71      137.75      4.45 o
  10   3  25      169.28      214.85      5.28 o
  11   3  25      238.96      268.47      6.99 o
   0   4  25       35.44       35.86      6.24 o
   1   4  25      184.39      161.58      6.44 o
   2   4  25       30.97       18.60      3.97 o
   3   4  25       51.89       54.66      5.03 o
   4   4  25       78.97       76.96      5.06 o
   5   4  25      225.14      229.55      6.33 o
   6   4  25      392.06      414.80      8.34 o
   7   4  25        8.28        4.73      3.55 o
   8   4  25       25.16       21.93      3.73 o
   9   4  25        2.32        1.23      2.68 o
  10   4  25        8.22       11.70      3.43 o
  11   4  25       17.41        8.57      4.16 o
   1   5  25        2.01        5.16      3.76 o
   2   5  25       37.07       36.01      7.44 o
   3   5  25      108.21      104.67      6.75 o
   4   5  25      837.41      916.18     11.36 o
   5   5  25      631.27      713.86      9.09 o
   6   5  25      162.53      153.49      4.40 o
   7   5  25       84.16       83.84      4.40 o
   8   5  25        1.42        1.06      2.84 o
   9   5  25        1.12       -1.30      2.58 o
  10   5  25      121.88      143.98      8.01 o
   0   6  25       48.67       38.30     10.41 o
   1   6  25       49.41       62.14      5.72 o
   2   6  25      183.75      204.05     16.39 o
   3   6  25      743.52      749.83     13.10 o
   4   6  25        7.07        3.79      3.92 o
   5   6  25       25.01       10.72      3.83 o
   6   6  25      109.78      136.61      8.34 o
   7   6  25       34.97       22.23      3.93 o
   8   6  25       28.94       31.63      5.09 o
   1   7  25       28.79       15.87      4.81 o
   2   7  25      196.25      211.44     16.10 o
   3   7  25       36.74       30.77      5.17 o
   4   7  25       70.09       65.98     10.47 o
   5   7  25      114.65      114.73     18.82 o
   6   7  25      226.01      201.78     24.06 o
   7   7  25       81.17       58.89     17.22 o
   0   8  25       44.44       20.23      5.69 o
   1   8  25       40.98       23.52      3.75 o
   2   8  25       44.68       21.31      5.08 o
   3   8  25      203.69      221.30     18.33 o
   4   8  25        0.28       -1.39      3.52 o
   0   0  26     1523.65     1542.54     41.10 o
   1   0  26       67.07       63.45      8.18 o
   2   0  26       57.16       49.83      8.26 o
   3   0  26      101.59      102.57     14.53 o
   4   0  26      254.60      252.45     14.39 o
   5   0  26       64.87       70.39     11.41 o
   6   0  26     1317.36     1488.16     31.87 o
   7   0  26       48.18       47.03     10.66 o
   8   0  26       66.02       75.18     25.27 o
   9   0  26      744.63      766.81     15.13 o
  10   0  26     1827.06     2071.10     27.55 o
  11   0  26      260.34      319.83     13.17 o
   1   1  26       51.16       55.01      8.05 o
   2   1  26      345.50      301.90      8.39 o
   3   1  26        0.33        2.74      3.92 o
   4   1  26       46.03       61.50     12.62 o
   5   1  26       55.18       57.73      5.73 o
   6   1  26       58.65       41.01      5.65 o
   7   1  26      172.07      187.78      7.69 o
   8   1  26       20.27       16.32      3.71 o
   9   1  26        5.11        2.16      3.32 o
  10   1  26      510.22      568.22     10.37 o
  11   1  26        4.13        6.29      5.63 o
   0   2  26        0.06        6.93      8.20 o
   1   2  26        0.53        6.13      5.17 o
   2   2  26       78.95       89.89      5.35 o
   3   2  26        4.13        2.85      3.84 o
   4   2  26      245.37      296.11      7.76 o
   5   2  26        0.61       -0.31      3.87 o
   6   2  26        8.64       12.70      5.31 o
   7   2  26      359.02      369.53      9.20 o
   8   2  26        1.61        0.54      2.51 o
   9   2  26       54.00       32.47      3.76 o
  10   2  26        0.42        1.33      2.98 o
   1   3  26       11.95       15.19      8.34 o
   2   3  26        2.51        2.17      3.43 o
   3   3  26      204.77      201.67      6.82 o
   4   3  26      278.50      260.37      7.02 o
   5   3  26      307.42      345.08      9.15 o
   6   3  26       38.25       27.06      6.35 o
   7   3  26       44.77       47.06      4.66 o
   8   3  26       15.76       13.10      4.94 o
   9   3  26        9.95        9.97      4.08 o
  10   3  26      111.91      110.26      6.61 o
   0   4  26       13.10       11.77      5.86 o
   1   4  26       53.27       37.39      5.98 o
   2   4  26       44.33       42.70      5.45 o
   3   4  26      172.42      186.95      6.04 o
   4   4  26      207.63      207.31      5.85 o
   5   4  26      166.99      155.85      5.83 o
   6   4  26      467.39      480.85      9.41 o
   7   4  26      168.75      171.32     12.91 o
   8   4  26       21.08       14.64      3.71 o
   9   4  26      167.79      177.39     20.44 o
   1   5  26        0.87        1.17      2.94 o
   2   5  26      529.79      548.80      9.69 o
   3   5  26        3.97        4.37      4.10 o
   4   5  26      148.94      128.65      5.70 o
   5   5  26       14.69        6.51      4.30 o
   6   5  26      149.07      188.91      6.95 o
   7   5  26       30.57       14.83      4.60 o
   8   5  26       11.35       11.55      5.52 o
   0   6  26        3.10        5.86      4.79 o
   1   6  26      504.63      523.28     33.50 o
   2   6  26       91.47      149.36     26.91 o
   3   6  26       24.72       17.38      4.86 o
   4   6  26       38.11       27.51      4.12 o
   5   6  26      179.40      165.48     11.98 o
   6   6  26      237.00      215.55     11.99 o
   7   6  26       84.78       75.40      7.88 o
   1   7  26       26.43       17.31      5.11 o
   2   7  26       14.77        7.97      3.96 o
   3   7  26       27.67       21.35      4.35 o
   4   7  26        4.66        4.31      4.67 o
   5   7  26       23.81        9.10      6.00 o
   1   1  27      119.77      148.79      8.60 o
   2   1  27        0.43       -0.49      3.06 o
   3   1  27      159.78      169.66      6.49 o
   4   1  27      163.31      168.55      8.21 o
   5   1  27      131.08      140.02      7.83 o
   6   1  27      191.78      197.49      6.76 o
   7   1  27      200.70      234.15      6.93 o
   8   1  27        0.09        2.66      3.05 o
   9   1  27        6.89        7.57      5.69 o
  10   1  27       96.18       90.15     19.36 o
   0   2  27       56.95       38.90     20.98 o
   1   2  27       75.13       88.79     13.08 o
   2   2  27      113.30      118.65     12.07 o
   3   2  27      679.11      662.32     14.38 o
   4   2  27       27.38       18.89      4.58 o
   5   2  27      149.28      172.79      6.76 o
   6   2  27      400.46      430.93      9.81 o
   7   2  27       57.55       52.78      5.74 o
   8   2  27      331.84      344.43      8.81 o
   9   2  27        2.50        4.45      6.04 o
   1   3  27       54.60       34.18      8.17 o
   2   3  27       74.94       76.59      8.82 o
   3   3  27        5.56        7.06      4.49 o
   4   3  27       37.21       36.11      4.84 o
   5   3  27       27.70       17.62      4.54 o
   6   3  27      904.26      953.52     13.92 o
   7   3  27       26.39       21.31      5.27 o
   8   3  27      251.50      270.16      8.56 o
   9   3  27       12.28       11.21      4.40 o
   0   4  27       11.28        5.62      7.61 o
   1   4  27      163.51      175.64     26.88 o
   2   4  27      234.76      276.30     25.24 o
   3   4  27       59.58       62.33      9.54 o
   4   4  27      255.38      258.17     14.65 o
   5   4  27      449.90      499.99      9.86 o
   6   4  27      308.35      345.95      8.96 o
   7   4  27      110.33      120.10     12.82 o
   8   4  27       16.25       20.23      4.97 o
   1   5  27       36.17       20.61      5.50 o
   2   5  27        0.91        2.91      3.71 o
   3   5  27      697.88      734.30     14.90 o
   4   5  27        7.05        9.86      7.81 o
   5   5  27       11.96        7.84      6.35 o
   6   5  27      107.46      111.08     17.45 o
   7   5  27       19.20       18.11      6.31 o
   0   6  27      168.56      165.53      9.41 o
   1   6  27      192.53      205.21      8.23 o
   2   6  27       73.55       98.90     23.47 o
   3   6  27        0.66        1.27      5.10 o
   4   6  27       16.21       14.80      7.18 o
   5   6  27       33.87       21.43      8.01 o
   0   0  28       29.55       11.07     13.34 o
   1   0  28      388.05      394.05     22.61 o
   2   0  28      137.34       39.56     25.85 o
   3   0  28      334.23      397.57     12.22 o
   4   0  28      447.27      487.45     19.89 o
   5   0  28      400.16      451.52     13.96 o
   6   0  28        2.60        6.28      6.46 o
   7   0  28      894.85      950.59     20.50 o
   8   0  28        2.20        4.30      6.44 o
   1   1  28       33.01       14.26      9.47 o
   2   1  28       91.36       73.15     10.56 o
   3   1  28      559.12      542.02     11.25 o
   4   1  28      135.81      119.52      8.78 o
   5   1  28       53.13       53.89      6.21 o
   6   1  28        5.23        4.05      4.32 o
   7   1  28        3.52        2.80      5.07 o
   8   1  28      111.19      121.84      9.71 o
   0   2  28       57.32       49.53     44.86 o
   1   2  28       29.74       17.73      5.86 o
   2   2  28        0.06        2.07      3.91 o
   3   2  28       62.85       61.02      9.47 o
   4   2  28       10.45        4.42      4.78 o
   5   2  28        9.78        8.89      4.66 o
   6   2  28        0.62        2.98      5.55 o
   7   2  28       19.65       11.80      7.70 o
   8   2  28      118.95      112.46     14.97 o
   1   3  28        4.76       10.13      6.59 o
   2   3  28       82.26       70.89     12.01 o
   3   3  28       64.69       43.57      6.15 o
   4   3  28      120.95      139.01     11.03 o
   5   3  28       18.27       15.31      6.13 o
   6   3  28      276.87      306.45     11.00 o
   7   3  28        4.00       -0.73      4.64 o
   0   4  28      212.15      172.45     53.85 o
   1   4  28      187.52      212.12     18.29 o
   2   4  28       25.96       62.35     18.64 o
   3   4  28       82.52       96.49     10.03 o
   4   4  28       15.53       17.33      8.74 o
   5   4  28       51.71       75.90     17.97 o
   6   4  28      418.28      484.36     17.11 o
   1   5  28      110.25      128.39     33.51 o
   2   5  28        1.32        0.36      4.00 o
   3   5  28        1.58        2.18      5.41 o
   4   5  28       32.66       10.11      6.30 o
   1   1  29        7.80        5.76      7.65 o
   2   1  29       14.48       10.76      9.51 o
   3   1  29       19.83       11.25     13.06 o
   4   1  29      124.60      144.91     13.22 o
   5   1  29       68.35       45.23      9.20 o
   6   1  29       63.07       84.49      7.49 o
   0   2  29      143.37       84.12     29.81 o
   1   2  29      187.12      221.25     24.24 o
   2   2  29        5.49       -2.05      7.64 o
   3   2  29       48.92       11.07      6.92 o
   4   2  29      212.65      232.46     11.64 o
   5   2  29        3.33        2.79      4.47 o
   6   2  29       57.74       25.80      5.80 o
   1   3  29        8.55       14.24     27.96 o
   2   3  29       92.87       96.86     12.42 o
   3   3  29      103.98       93.67     14.84 o
   4   3  29       40.59       51.16     15.02 o
   5   3  29        3.77        2.18      8.88 o
   0   4  29      224.62      301.62     32.21 o
   1   4  29       50.01       -2.59     21.10 o
   2   4  29       39.47       22.98     12.62 o
   3   4  29        1.28        4.50     12.09 o
   3   0  30        1.02        0.94      9.16 o
   2   1  30       34.40       18.98     21.60 o
   3   1  30        0.06        6.92     30.89 o
   1   2  30       23.25        7.86     19.29 o
   2   2  30        0.11       -0.56     18.83 o
 
